# Supplementary material for: Semaphorin 5A suppresses ferroptosis through activation of PI3K-AKT-mTOR signaling in rheumatoid arthritis
Source: Cell Death Dis. 2022 Jul 14;13(7):608. doi: 10.1038/s41419-022-05065-4 (PMC9283415; doi:10.1038/s41419-022-05065-4)
Supplement: Supplementary file 2 — Supplementary table-RNA-seq [file 41419_2022_5065_MOESM2_ESM.xlsx]

## Sheet:  all genes (Volcano plot)
GeneSymbol	logFC	PValue	FDR
DLGAP5	1.0605	8.62717e-11	5.2291e-06
RGPD6	-2.97283	8.17054e-08	0.00247616
NCAPH	0.818768	4.0431e-07	0.00816868
CKAP2L	0.83833	1.4939e-06	0.0138491
DHFR	0.766076	2.01173e-06	0.0138491
ARHGAP29	0.615954	2.17745e-06	0.0138491
CENPI	0.720445	2.3002e-06	0.0138491
NKD2	-1.05788	2.32337e-06	0.0138491
NPC1L1	-0.968843	2.48629e-06	0.0138491
CIP2A	0.716344	2.48915e-06	0.0138491
TOP2A	0.622828	2.51337e-06	0.0138491
KCNQ5	0.772479	2.92582e-06	0.014566
BUB1	0.788182	3.35979e-06	0.014566
TPX2	0.672285	3.50874e-06	0.014566
SREBF1	1.03076	3.60472e-06	0.014566
NAALADL2	0.594332	4.40805e-06	0.0166988
PRR11	0.642583	4.81575e-06	0.0171701
CLEC2B	0.745468	6.55079e-06	0.020445
STARD4	0.59066	6.68306e-06	0.020445
DKK1	0.709075	7.19146e-06	0.020445
UBE2C	0.730409	7.23305e-06	0.020445
PLXNA1	1.05781	7.4208e-06	0.020445
FAM107B	0.590239	9.52189e-06	0.0250931
NCAPG	0.890701	1.06785e-05	0.0269686
MANEA	0.62572	1.20458e-05	0.0292049
NEFM	5.123	1.44707e-05	0.0311429
CENPU	0.890383	1.51863e-05	0.0311429
RRM2	0.682831	1.55126e-05	0.0311429
MINDY2	0.528912	1.58308e-05	0.0311429
RBL1	0.645349	1.6597e-05	0.0311429
ANLN	0.714192	1.69277e-05	0.0311429
HMOX1	-0.748082	1.70789e-05	0.0311429
ACKR3	-0.633984	1.72167e-05	0.0311429
ACER3	0.703339	1.74695e-05	0.0311429
ZNF385A	-0.654489	1.86823e-05	0.031417
LTBP4	-0.554615	1.87776e-05	0.031417
PlXNB3	1.7645	1.91782e-05	0.031417
GUSBP11	-0.785078	2.05166e-05	0.0320297
SCD	1.14262	2.06091e-05	0.0320297
CKAP2	0.728995	2.14721e-05	0.0325366
RDH5	1.33528	2.30678e-05	0.0341021
WDR89	0.843455	2.54292e-05	0.036698
SPC25	1.1381	2.67873e-05	0.0377589
NUF2	0.911806	2.81028e-05	0.0379581
KATNBL1	0.637321	2.81812e-05	0.0379581
ECT2	0.619141	3.0173e-05	0.0397575
CEP55	0.968102	3.10275e-05	0.0400136
ERCC6L	0.888477	3.35829e-05	0.0424069
CENPE	0.856684	3.76079e-05	0.0465203
CTNNAL1	0.691821	3.84357e-05	0.0465933
CCNA2	0.601288	3.99844e-05	0.0468858
STK17B	0.598765	4.0224e-05	0.0468858
CENPA	0.889451	4.56925e-05	0.0512611
MELK	0.625271	4.60609e-05	0.0512611
SGO2	0.823943	4.65149e-05	0.0512611
ADAMTS10	-0.585843	5.10366e-05	0.0552398
EBF4	-0.799855	5.5325e-05	0.0588308
MYO1F	-0.779597	5.7146e-05	0.0597195
PRC1	0.583938	5.8633e-05	0.060235
ADAMTS15	-1.23489	6.38662e-05	0.0645176
ZWILCH	0.660929	6.65712e-05	0.065926
NAA25	0.466808	6.74356e-05	0.065926
FOXO4	-0.700709	6.94471e-05	0.0668147
ONECUT2	3.34842	7.50363e-05	0.0710641
ZNF362	-0.503545	7.67262e-05	0.0710962
BARD1	0.853204	7.75543e-05	0.0710962
ABCC6P1	-1.54814	8.14713e-05	0.0710962
ESCO2	1.18332	8.32083e-05	0.0710962
FHOD3	0.670281	8.40979e-05	0.0710962
OGFRL1	0.536891	8.44641e-05	0.0710962
HMGB2	0.48044	8.57657e-05	0.0710962
BUB1B	0.636157	8.57854e-05	0.0710962
FARSB	0.508972	8.65393e-05	0.0710962
RGS20	0.603883	8.80754e-05	0.0710962
SMN2	1.27372	8.91735e-05	0.0710962
NDC1	0.514041	8.97404e-05	0.0710962
TMPO	0.483936	9.03189e-05	0.0710962
DTL	0.725915	9.36821e-05	0.0727982
NEFL	4.34464	9.82472e-05	0.0746227
XRCC2	1.19304	9.93825e-05	0.0746227
LRRC75B	-0.625875	9.97234e-05	0.0746227
NCEH1	0.473889	0.000104619	0.077331
POLQ	0.775031	0.000107463	0.0779175
GTSE1	0.64279	0.000107983	0.0779175
SAMD11	-1.04892	0.000110193	0.0785768
ORC5	0.538941	0.000112048	0.0789707
GPX3	-0.540371	0.000118527	0.0816423
GPSM2	0.620976	0.00012016	0.0816423
VTN	-1.07286	0.000120811	0.0816423
WNT5A-AS1	-0.881763	0.000121227	0.0816423
GFAP	-1.95543	0.000125746	0.0837553
AC009506.1	-1.40273	0.000130478	0.0859624
KDM6B	-0.555179	0.000136694	0.0880171
PHETA1	-0.488511	0.000137316	0.0880171
RPL22L1	0.502889	0.000138737	0.0880171
PDPN	-1.21171	0.000139405	0.0880171
TNXB	-0.662544	0.000144403	0.0895713
C1R	-0.515618	0.000144823	0.0895713
AC018638.4	-0.63395	0.0001479	0.0905506
POLE2	1.07195	0.000151181	0.0908923
SIX5	-0.543818	0.000151457	0.0908923
PBK	0.90927	0.000153294	0.0910925
RAD51AP1	0.811143	0.000156051	0.0918309
WDR76	0.641079	0.000163967	0.0955614
KIF20B	1.09173	0.000166529	0.0961303
TBC1D10C	-1.78677	0.000172297	0.0985214
COPS2	0.489272	0.000181979	0.103085
LCA5L	2.17743	0.000184171	0.103361
MZF1	-0.510862	0.000188661	0.10491
PDZRN3	-0.437466	0.000194177	0.106812
CYCS	0.458355	0.000195607	0.106812
RAB26	-0.663552	0.000209394	0.113319
AC008703.1	-2.50097	0.000216478	0.116116
SAMD9	0.597038	0.000220858	0.116685
NDC80	0.773556	0.000221388	0.116685
SPAG5	0.635223	0.000233136	0.121556
PIGW	0.814804	0.00023464	0.121556
AC004264.2	-5.23122	0.000242715	0.124009
NOTO	-2.58517	0.000243691	0.124009
PLCE1	0.851807	0.000245513	0.124009
SFRP1	0.389583	0.000256282	0.127836
AC027682.4	-3.06736	0.000257309	0.127836
ARHGAP45	-0.57164	0.000261304	0.128766
AC018638.5	-0.807073	0.000265272	0.129223
CCNB1	0.503898	0.000266496	0.129223
GLMN	0.822461	0.000271012	0.129267
SLC26A6	-0.49697	0.000273881	0.129267
MZF1-AS1	-0.771278	0.000275275	0.129267
RRP15	0.528216	0.000280418	0.129267
PLEKHF2	0.617436	0.000281134	0.129267
WBP1	-0.501103	0.000281568	0.129267
AP001992.1	3.68743	0.00028349	0.129267
PRRX2	-0.536068	0.000284404	0.129267
AC092368.3	-0.6309	0.000286635	0.129267
SPCS3	0.466648	0.000287914	0.129267
MXD4	-0.413458	0.000291647	0.12998
ATAD2	0.635397	0.000294105	0.130119
HOXA5	-0.754677	0.000309588	0.135976
ECH1	-0.405009	0.000312127	0.136105
AC139795.1	-1.85341	0.000315905	0.136666
EMID1	-1.03796	0.000319208	0.136666
PODNL1	-0.785965	0.000321947	0.136666
SLC6A9	-0.385387	0.000322776	0.136666
DCBLD2	0.463808	0.000324686	0.136666
CEP290	0.669724	0.000341832	0.142405
GPX4	1.43638	0.000343021	0.142405
CCDC24	-0.716664	0.000347678	0.143357
APOE	-0.668805	0.000356387	0.144205
GJC1	0.467085	0.000360401	0.144205
ZNF444	-0.40388	0.000360965	0.144205
PITPNM2	-0.513802	0.000361397	0.144205
STMN2	4.04745	0.00036163	0.144205
AC004825.2	-2.00642	0.000377376	0.146981
MYH14	-1.61563	0.000378081	0.146981
CENPF	0.624142	0.000379467	0.146981
FAM126A	0.434691	0.000381738	0.146981
RBPMS2	-0.748519	0.000382913	0.146981
EGFEM1P	-1.15955	0.000383143	0.146981
PAX8	-0.776387	0.000390404	0.148825
SECTM1	-0.446584	0.000393365	0.149017
HR	-0.684969	0.00039828	0.149941
MIR29B2CHG	-1.17584	0.000417618	0.155228
PGM5P4-AS1	-1.22514	0.000418384	0.155228
LYPD3	-0.661998	0.000420007	0.155228
PDK4	-2.78675	0.000437908	0.160411
CFL2	0.520528	0.000441433	0.160411
TYMP	-0.543886	0.00044197	0.160411
MEDAG	-1.30464	0.000445396	0.160692
HAUS2	0.490135	0.000452271	0.162207
AC022417.1	-3.54449	0.000459942	0.163988
ACACA	0.633505	0.000466244	0.165263
ETV1	0.478065	0.0004691	0.165309
RASA2	0.567723	0.000477354	0.166779
CER1	-6.85304	0.000480232	0.166779
MAGI2-AS3	0.426408	0.000481526	0.166779
TSPEAR-AS1	-2.16099	0.000484525	0.166864
APLP1	-0.415723	0.00049027	0.167889
GOLGA8N	-1.07657	0.000496076	0.168922
LINC01578	0.578098	0.000499244	0.169051
TRIM59	0.656141	0.000505816	0.170325
SPDL1	0.482914	0.000517067	0.173152
MFAP4	-0.585663	0.000540692	0.179708
AF235103.3	-1.24762	0.000542692	0.179708
COQ8A	-0.644586	0.00054905	0.179708
ASPM	0.777747	0.000559094	0.179708
GINS4	0.668456	0.000560397	0.179708
USP53	0.825352	0.000562984	0.179708
HSF2	0.517157	0.000563708	0.179708
ETAA1	0.518493	0.000564163	0.179708
PTGES	-1.57908	0.000567163	0.179708
CICP14	-0.57979	0.000571717	0.179708
GAS2L3	0.682279	0.000576649	0.179708
CDK1	0.635965	0.000584053	0.179708
CCDC88A	0.445561	0.000584127	0.179708
HEATR3	0.476654	0.000585516	0.179708
ADAMTS7	-0.538535	0.000595079	0.179708
ACCS	-0.616594	0.000596026	0.179708
SAMD9L	0.480371	0.000597287	0.179708
SCUBE1	-0.708115	0.00059848	0.179708
EEF1E1	0.611191	0.000600968	0.179708
HSD11B1L	-0.493458	0.000601035	0.179708
AL109615.4	-1.53404	0.000601835	0.179708
C1QL1	-1.08494	0.000602338	0.179708
ZNF581	-0.416157	0.000608304	0.179708
PCOLCE	-0.360184	0.000611023	0.179708
KANTR	-0.629484	0.000612475	0.179708
C18orf54	0.633696	0.000613733	0.179708
FANCI	0.474713	0.000620471	0.180808
PPTC7	0.462145	0.000627954	0.182113
LINC01605	0.991163	0.000635423	0.18236
KIF11	0.532414	0.000636131	0.18236
TSKU	-1.20892	0.000637834	0.18236
CXCR6	-1.95349	0.000644019	0.182984
ZSCAN2	-0.586145	0.000646053	0.182984
RFC3	0.675396	0.000665102	0.185542
NCAPG2	0.501248	0.000665147	0.185542
MCM10	0.737121	0.000670159	0.185542
ATOH8	-0.586299	0.000671045	0.185542
BMPER	0.61736	0.000673197	0.185542
LINC02700	-5.02418	0.000679192	0.185542
ADCY2	-5.02418	0.000679277	0.185542
KIAA1958	-1.12652	0.000680385	0.185542
FGF1	0.633739	0.000682634	0.185542
AC009731.1	-1.51601	0.000687144	0.185934
ADORA1	-1.24268	0.000698867	0.188265
PTGER4	-0.620796	0.000726366	0.193631
SKA2	0.451095	0.000726578	0.193631
BOC	-0.513845	0.000735025	0.193631
PSTPIP2	0.444137	0.000736633	0.193631
TMEM59L	-0.515119	0.000738116	0.193631
ZNF367	0.886842	0.000739718	0.193631
MYPN	0.417896	0.000744298	0.193631
BST2	-0.679913	0.00074434	0.193631
EGLN2	-0.430021	0.000754565	0.195125
SHOX2	-1.11688	0.000764686	0.195125
ATP13A3	0.421182	0.000765795	0.195125
RELB	-0.549887	0.000767554	0.195125
DENND10P1	-0.607597	0.000768068	0.195125
ATP6V1G2-DDX39B	-5.01815	0.000769401	0.195125
ZNF887P	5.06326	0.000777875	0.196452
WBP1P1	-0.679663	0.000801705	0.20163
ZNF525	-1.25535	0.000808889	0.202315
LEFTY1	-3.44319	0.000811102	0.202315
AVIL	-0.921665	0.000817424	0.203056
AC104472.4	2.62846	0.000825575	0.204244
WEE1	0.533274	0.000837227	0.206284
CXCL8	4.37226	0.000843878	0.207081
MRPL1	0.592442	0.000852961	0.208466
CCBE1	0.472373	0.000866705	0.210975
DNAJB4	0.531887	0.000877318	0.212141
FLJ13224	-2.31625	0.000881758	0.212141
LINC01948	-1.27474	0.000882212	0.212141
SEMA6C	-0.882614	0.00088728	0.212141
DMGDH	-1.6723	0.000889956	0.212141
MYO15B	-1.66302	0.000892497	0.212141
AC009961.1	1.99035	0.000909148	0.214433
NEK7	0.432741	0.000913034	0.214433
AC073111.4	-0.577674	0.000921856	0.214433
PPM1B	0.477948	0.000926786	0.214433
NAA15	0.482878	0.000927793	0.214433
SMC2	0.542923	0.000928128	0.214433
TMEM119	-0.532411	0.000931241	0.214433
IFITM1	-0.511482	0.000936178	0.214433
IL1RL1	0.791336	0.00094105	0.214433
FLRT1	-0.790119	0.000941167	0.214433
SNED1	-0.662041	0.000944817	0.214433
PLA2G4B	-2.13913	0.000947115	0.214433
MOSPD3	-0.496034	0.00094813	0.214433
RABGGTB	0.405552	0.000967142	0.214544
AKR1C1	-1.6529	0.000970781	0.214544
SETDB2	0.441914	0.000971461	0.214544
NOTCH4	-0.995339	0.000974233	0.214544
CENPH	0.666547	0.000982976	0.214544
NCAM1	2.85901	0.000985192	0.214544
KIF4A	0.524032	0.000986966	0.214544
RACGAP1	0.456397	0.000988415	0.214544
SLC51B	-3.61215	0.000988442	0.214544
OBSCN	-0.498853	0.000991552	0.214544
SLC22A18	-0.393798	0.000992373	0.214544
TMEM71	2.2231	0.000993083	0.214544
SLC7A14	0.955246	0.000994635	0.214544
MAST3	-0.385215	0.00100773	0.214596
EIF4E	0.455998	0.00101044	0.214596
AURKA	0.514888	0.00101093	0.214596
LINC02593	-1.05663	0.00101142	0.214596
FAM43A	-0.453895	0.00101258	0.214596
FAHD2CP	-1.01011	0.00102369	0.216195
KDR	-2.12792	0.00103671	0.218184
PTGES2-AS1	-5.01941	0.00105053	0.219361
KRT18P34	-3.43874	0.00105098	0.219361
CRTC1	-0.405152	0.00105316	0.219361
ABCE1	0.418031	0.00107764	0.223691
COCH	-2.83055	0.00109104	0.2257
IER3IP1	0.543583	0.00109576	0.225708
GAA	-0.356791	0.00110044	0.225708
APOO	0.584756	0.00110225	0.225708
ECI2-DT	-2.00282	0.00111605	0.227765
SHCBP1	0.631395	0.00112445	0.228708
COLEC11	-0.712489	0.00113358	0.229381
OTUD6B	0.512864	0.00113828	0.229381
BCLAF1	0.430625	0.00113911	0.229381
AC135977.1	-1.9453	0.00116966	0.234094
PLK4	0.708386	0.00117024	0.234094
CGAS	0.699475	0.00118125	0.23487
RPP30	0.475028	0.00118549	0.23487
MMP23A	-1.87325	0.00118574	0.23487
KSR1	-0.663104	0.00119281	0.2355
TAF1D	0.52242	0.00119705	0.235569
ZNF497	-0.582649	0.00120934	0.237218
C11orf94	-2.82951	0.00122429	0.239377
TRABD2B	-1.87544	0.0012327	0.240245
NR4A1	-2.427	0.00124451	0.24177
GATD3B	-0.459537	0.00124863	0.241796
AC048341.1	-1.4602	0.00125412	0.242084
FAXDC2	-0.514617	0.00126407	0.242905
KIF23	0.583556	0.00126638	0.242905
CHORDC1	0.550058	0.00127064	0.242952
MXRA5	-0.706246	0.00127657	0.243319
DOCK10	0.463611	0.0012862	0.244386
RPS6KA2	-0.569125	0.0012995	0.246142
SHLD2	0.415995	0.00131158	0.24728
CENPW	0.569082	0.00131367	0.24728
PAPPA	-0.840013	0.00132486	0.248613
AC067930.2	3.42229	0.00135492	0.253113
SLC12A7	-0.389558	0.00135719	0.253113
JUP	-0.798185	0.00136167	0.25317
YPEL3	-0.432143	0.00137157	0.254231
ARMC7	-0.43181	0.00138117	0.254754
EXOC3L1	-1.04237	0.00138661	0.254754
TCF19	0.670173	0.001387	0.254754
H2BW3P	-3.35018	0.00139269	0.255027
IGDCC4	-0.395906	0.00141421	0.258187
MOSMO	0.417757	0.00142952	0.259935
TBC1D1	0.349913	0.00143236	0.259935
POU5F1	-1.39131	0.00143805	0.260188
KNL1	0.83916	0.00148078	0.266123
CDK7	0.425102	0.00148299	0.266123
EFCC1	-1.3937	0.00149324	0.266123
BHLHA15	-1.8927	0.00149326	0.266123
FTH1	0.377216	0.00149816	0.266123
EZH2	0.571091	0.00149899	0.266123
C1orf226	-0.800538	0.00150158	0.266123
LAMA4	-0.439448	0.0015127	0.267312
REXO5	0.581841	0.00152549	0.268249
SMC4	0.5914	0.00152686	0.268249
SPR	-0.377572	0.00153406	0.268735
CCDC40	-0.679413	0.00153966	0.26894
HCAR1	2.99354	0.00156664	0.272382
TSNARE1	-0.542827	0.00156836	0.272382
EXOC6	0.515646	0.00160529	0.276744
CACNA1H	-1.0035	0.00161107	0.276744
TSPAN5	0.347016	0.00161321	0.276744
ZDBF2	0.585918	0.00161439	0.276744
CDC42SE2	0.422311	0.00161817	0.276744
SDHAP3	-1.05145	0.00162581	0.276744
ART5	2.33411	0.00162661	0.276744
ZNF107	1.04872	0.00163	0.276744
FBXO48	0.900617	0.00163511	0.276836
ADGRL1	-0.427569	0.00164551	0.277821
CHM	0.414416	0.00166247	0.279225
PPARGC1A	-1.89534	0.00166304	0.279225
ADK	0.432958	0.00169004	0.282671
ARHGAP11A	0.500971	0.00169469	0.282671
UTP15	0.552086	0.00169756	0.282671
PRRT1	-0.670221	0.00171279	0.28431
U47924.2	-1.13723	0.00171824	0.28431
GNL3	0.377486	0.00172147	0.28431
ZNF503	-0.930203	0.00173546	0.284759
COL26A1	-2.82789	0.00173574	0.284759
NFKBIA	-0.622633	0.00173828	0.284759
CYBA	-0.453201	0.00175034	0.285962
AC009093.2	-0.764131	0.00176229	0.286977
PCDHGB1	-0.510005	0.00176604	0.286977
TMEM132A	-0.351697	0.00177076	0.286977
CDC6	0.602415	0.00177853	0.287467
NR4A2	-2.31737	0.00180095	0.290316
TCIM	-1.80629	0.00181978	0.292574
TP53I11	-0.466972	0.00183391	0.294066
MTREX	0.352609	0.00184703	0.29475
DDIT4	-0.369828	0.0018479	0.29475
SIPA1L2	-0.643898	0.00186031	0.29595
NT5E	0.497417	0.00186647	0.296154
GPRIN3	2.82102	0.00187783	0.297177
CYGB	-0.515168	0.00189135	0.298398
AC004801.2	-2.74883	0.00189538	0.298398
ASS1	-0.533534	0.0019166	0.300622
PSMC3IP	0.519579	0.00191943	0.300622
EPHB4	-0.381134	0.00192839	0.301177
AC244669.1	-0.806011	0.00193412	0.301177
MTHFD1	0.340699	0.00193789	0.301177
ROR2	-1.438	0.00195165	0.30254
AL358472.4	1.68171	0.00196114	0.303236
SSR3	0.350373	0.00196653	0.303296
ORC1	0.68921	0.00199868	0.306478
CARNMT1	0.418519	0.00200506	0.306478
ZNF507	0.414781	0.00200726	0.306478
ST3GAL1	-0.757941	0.00200739	0.306478
CPZ	-0.551627	0.00201617	0.306859
RASL11A	-0.727162	0.00202659	0.306859
SMN1	0.688765	0.00203124	0.306859
MFSD1	0.36298	0.00203161	0.306859
C8orf48	0.910148	0.00203519	0.306859
AP3S1	0.392715	0.00205609	0.30924
CDC25C	0.723135	0.00206644	0.30997
AC127502.2	0.6355	0.00207117	0.30997
DNMT3A	-0.411344	0.00207979	0.310033
INPP5J	-0.775987	0.00208182	0.310033
MAGED4B	-1.02252	0.00209329	0.310976
IQSEC3	-1.47162	0.00210168	0.31146
CCDC84-DT	1.08095	0.00211225	0.312262
SMIM13	0.405572	0.0021287	0.313929
AL355385.1	-4.88717	0.00214113	0.314513
SPTBN5	-1.36259	0.00214304	0.314513
MFAP2	-0.393642	0.00215547	0.315573
SLC35F2	0.546554	0.00216293	0.315903
DDIAS	0.712766	0.0021906	0.317918
AL139393.3	-0.876623	0.00219302	0.317918
BCL9	-0.445055	0.00219624	0.317918
EIF4EBP3	-1.79763	0.00220199	0.317918
KMT5C	-0.55033	0.00220295	0.317918
DNAH17	-0.913705	0.0022101	0.318191
SCAND1	-0.348008	0.00221995	0.318852
SKA3	0.705671	0.00223929	0.320115
TMEM132B	0.701575	0.00225306	0.320115
SMOC1	-1.95796	0.00226018	0.320115
SLC4A7	0.40255	0.00226612	0.320115
AC008537.2	-1.21976	0.00226735	0.320115
TTK	0.596135	0.00227288	0.320115
SLC30A9	0.34369	0.00227632	0.320115
SCN9A	0.405381	0.00228147	0.320115
MX2	-0.665372	0.0022823	0.320115
LY6E	-0.308434	0.00229935	0.320115
LARP4	0.389835	0.00230207	0.320115
CDC45	0.555214	0.00230275	0.320115
LMBRD2	0.435913	0.00230673	0.320115
SLC1A5	-0.363637	0.00230705	0.320115
AC026765.3	-1.89243	0.0023167	0.320115
CDK2	0.377689	0.00232024	0.320115
WNT2	-1.22021	0.00232345	0.320115
CAMK2D	0.340312	0.0023269	0.320115
CXCL3	-3.58246	0.00232909	0.320115
HIGD2A	-0.349165	0.00235727	0.322719
LRRC8C	0.38069	0.00236049	0.322719
AC022148.1	-4.8908	0.00236401	0.322719
CCDC150	1.03636	0.00237449	0.323422
COL18A1	-0.340571	0.00239267	0.324022
CCDC157	-0.625331	0.00239667	0.324022
TEFM	0.597263	0.00239903	0.324022
MEX3A	-0.70936	0.00240028	0.324022
DEPDC1B	0.717981	0.00241158	0.324824
LYNX1	-0.358982	0.00241729	0.324871
QSOX1	-0.353308	0.00243508	0.326538
MYCBP2-AS1	-2.17699	0.00244237	0.326793
RABL2A	-0.612736	0.00245304	0.327222
C8orf37	0.864902	0.00245638	0.327222
LRP5L	-0.671185	0.00246844	0.328108
CYHR1	-0.337693	0.00247896	0.328137
MDK	-0.351136	0.00247949	0.328137
GLI2	-0.355968	0.00248905	0.328685
SPC24	0.496236	0.00251724	0.328698
TRHDE	0.388658	0.00251779	0.328698
RPL23AP49	-4.77195	0.00251921	0.328698
ASMTL-AS1	-0.860281	0.00251936	0.328698
SGO1	0.873099	0.00252098	0.328698
STOX2	-1.08467	0.00253422	0.328698
AP1S2	0.401266	0.00253499	0.328698
ANGPTL4	-0.663766	0.00253611	0.328698
AL359258.3	-4.76823	0.00254547	0.328698
TBXAS1	-0.488096	0.00254778	0.328698
IL21R	-0.971677	0.00255022	0.328698
ALDH8A1	-3.24983	0.00255901	0.328698
OXCT1	0.345911	0.00255965	0.328698
PLD3	-0.303539	0.00258104	0.330307
PTAFR	-2.17472	0.00258308	0.330307
IPO7	0.343735	0.00260091	0.331888
ANKLE1	-1.07485	0.0026137	0.332617
BIRC5	0.538428	0.00262277	0.332617
TMEM145	-4.77485	0.00262708	0.332617
PGF	-1.51047	0.00263146	0.332617
AC112694.2	-3.24137	0.00264188	0.332617
AC007066.2	2.0898	0.00264243	0.332617
DTD2	0.513814	0.00264582	0.332617
HACD2	0.413874	0.0026541	0.332617
HJURP	0.661415	0.00265602	0.332617
CCDC85A	-0.691144	0.00266322	0.332831
MSH2	0.391247	0.0026725	0.333304
AC087163.3	4.80735	0.00268827	0.334496
TMEM198B	-0.505803	0.0026931	0.334496
NTNG2	-0.523011	0.00270278	0.334962
NPIPB11	-1.2248	0.00270791	0.334962
AL096701.3	3.32315	0.00273018	0.336195
ZNF232	0.594747	0.00273412	0.336195
ODC1	0.438615	0.00273451	0.336195
ID2	-0.485888	0.00274563	0.336879
CDC20	0.537629	0.00275547	0.337403
MST1L	-2.07571	0.00277734	0.337717
NARS2	0.465277	0.00278349	0.337717
ALDH2	-0.449567	0.00278762	0.337717
THBD	-1.88023	0.00279736	0.337717
AC010536.2	-3.24004	0.00279798	0.337717
GOLGA8O	0.934302	0.00279948	0.337717
ARRB1	-0.381831	0.00280337	0.337717
WASH2P	-0.453743	0.00281123	0.337717
AREG	-2.04021	0.00281715	0.337717
USP30-AS1	4.80464	0.00282066	0.337717
LTBP3	-0.335453	0.00282677	0.337717
IKBIP	0.336031	0.00282866	0.337717
BCL2L11	-1.71198	0.00283479	0.337717
MMP2	0.312505	0.00284156	0.337717
GGTA2P	-4.76298	0.00284161	0.337717
DDAH1	0.451969	0.00286049	0.338827
ID3	-0.695999	0.00286402	0.338827
AC118344.1	-1.32121	0.00286772	0.338827
ZFHX3	-0.33922	0.00289144	0.340521
LYZ	-2.74331	0.00289874	0.340521
NT5DC3	0.519926	0.00290208	0.340521
SLC23A2	-0.874934	0.00290453	0.340521
SARM1	-0.372071	0.00291289	0.340804
WAC-AS1	0.387183	0.00292378	0.340804
UNKL	-0.346151	0.00292381	0.340804
PLCB4	0.455751	0.00293234	0.341142
TMEM154	0.462861	0.00294734	0.34223
LAMA5	-0.375106	0.00295652	0.342639
TNFSF13	1.15829	0.00297017	0.343565
SDK1	-0.742215	0.00299222	0.345239
CACNA1G	-1.01258	0.00299604	0.345239
NEMP1	0.463952	0.00302128	0.346837
SCOC	0.419082	0.00302134	0.346837
SLC25A29	-0.346055	0.003038	0.348089
TWF1	0.505679	0.00308105	0.351824
TMEM156	0.620388	0.00308779	0.351824
TMEM135	0.404242	0.00308801	0.351824
ABCA7	-0.512332	0.00312752	0.353698
RFX1	-0.360178	0.0031374	0.353698
KIFC1	0.589552	0.00313825	0.353698
MAN1A2	0.321031	0.00313977	0.353698
UCHL5	0.472466	0.00314348	0.353698
ELOVL2	0.635477	0.00314383	0.353698
UTP20	0.360012	0.00314565	0.353698
SRC	-0.318365	0.00315438	0.353698
AC073343.1	-1.67114	0.00315698	0.353698
LAMA2	-0.801847	0.00317196	0.354479
E2F8	1.06163	0.00317564	0.354479
ANGPTL8	-2.6577	0.0031937	0.355472
B4GALNT4	-0.417129	0.00319626	0.355472
RPL21	0.535243	0.00320825	0.356151
NHLRC4	-1.06027	0.00322107	0.35692
AC244669.2	-1.52068	0.00324787	0.358613
RHOQP1	0.844799	0.0032509	0.358613
H3P4	-1.43615	0.0032541	0.358613
C16orf86	-0.885486	0.00327376	0.360125
MRPS18C	0.411151	0.00330086	0.362448
CATSPERE	-2.24187	0.00331366	0.36248
HMGA2	0.521371	0.00331804	0.36248
TWISTNB	0.414839	0.00333198	0.36248
PPP2R3A	0.357816	0.00333594	0.36248
TMEM178B	0.729579	0.00334134	0.36248
DMKN	-2.65923	0.00334443	0.36248
IFITM3	-0.29541	0.00334721	0.36248
TRHDE-AS1	0.451355	0.00335719	0.36248
ZGRF1	0.878267	0.00336205	0.36248
IL6	1.68422	0.0033648	0.36248
RASA4CP	3.47323	0.00336692	0.36248
AL139022.1	-2.66002	0.00337384	0.36258
PSG2	1.23179	0.00339801	0.364415
LAMA3	-0.625112	0.00340293	0.364415
HERC4	0.410605	0.00341706	0.365282
TECPR1	-0.315178	0.00342797	0.365803
LIFR	0.347862	0.00343435	0.36584
TMEM198	-0.868964	0.003443	0.366118
KANK3	-2.65829	0.00346329	0.367118
RRM1	0.335436	0.00346544	0.367118
LINC02846	-2.65284	0.00347057	0.367118
COIL	0.445887	0.00348343	0.367836
CCDC69	-0.664971	0.00349321	0.367928
RTKN2	0.803795	0.00349644	0.367928
ZFP41	-0.383279	0.00350852	0.368559
SMIM15-AS1	-2.65667	0.00353716	0.370924
ULK1	-0.309557	0.00355011	0.371621
AC141586.5	-4.76833	0.00355606	0.371621
SMOX	-0.346499	0.00356853	0.372282
RPLP1P6	-1.79432	0.00360275	0.375206
SMIM30	0.486288	0.00363582	0.377489
ZNF114	1.45492	0.00364178	0.377489
RRNAD1	-0.436054	0.00364336	0.377489
C7orf61	-2.17577	0.00367151	0.379123
AC243562.2	-0.946129	0.00367164	0.379123
SUZ12	0.444343	0.00367868	0.379205
BRIP1	0.64062	0.00370918	0.3817
CDH3	-1.83541	0.00372398	0.382573
NHS	-1.34038	0.00375035	0.38455
NEK8	-0.538174	0.00375965	0.38455
AC091982.1	2.40336	0.00376226	0.38455
LIMA1	0.342663	0.00377861	0.385571
KIF15	0.645166	0.00380904	0.387768
ZDHHC21	0.446786	0.00381293	0.387768
GRAMD4	-1.21319	0.00384695	0.390572
NRG1	-1.34188	0.00386104	0.391347
KAT8	-0.357515	0.00388226	0.392841
CENPL	0.566817	0.00391001	0.394708
DCAF17	0.381444	0.00391564	0.394708
ZNF500	-0.376432	0.00392025	0.394708
SH3BP5	-0.445752	0.00394746	0.396432
ERRFI1	0.351866	0.00395046	0.396432
PHTF2	0.340158	0.0039614	0.396874
SLC9A9	-0.52383	0.0039732	0.397399
AC015712.1	-2.64682	0.00398472	0.397568
EFNB2	0.481354	0.00398964	0.397568
AL355102.4	-1.37621	0.00399759	0.397568
ZCCHC9	0.396021	0.00400113	0.397568
HDAC4	-0.738132	0.0040204	0.398504
ARL4A	0.366671	0.00403027	0.398504
GPR153	-0.361782	0.00403028	0.398504
IL7R	0.387317	0.00405273	0.399091
CPXM1	-0.50022	0.00405439	0.399091
DDX21	0.309877	0.00405741	0.399091
SEC61G-DT	-0.487578	0.00406974	0.399091
PTGS2	-1.91712	0.00407609	0.399091
SRSF2	0.340068	0.00409713	0.399091
SLC4A1APP1	1.47361	0.00410331	0.399091
SLC9A3-AS1	-0.405961	0.00410426	0.399091
NOP53-AS1	-2.66234	0.00410658	0.399091
RMI2	0.517531	0.00410689	0.399091
HELLS	0.50756	0.00411344	0.399091
SURF1	-0.341456	0.00411522	0.399091
LMCD1-AS1	2.39623	0.00412519	0.399419
LMNB1	0.555388	0.00415675	0.401804
BAHCC1	-0.34136	0.00416308	0.401804
NBR2	-0.55821	0.00421077	0.405233
C14orf132	-0.508372	0.00421198	0.405233
PITPNM1	-0.331201	0.00422034	0.405394
FASTKD3	0.542193	0.00425593	0.408165
EIF3J	0.328686	0.00427003	0.408392
GLS	0.388098	0.00428186	0.408392
EDNRB	-1.41521	0.00428621	0.408392
DIAPH3	0.53659	0.00430503	0.408392
ZNF569	0.622282	0.00430631	0.408392
MEGF8	-0.322609	0.00430836	0.408392
SLC33A1	0.481719	0.00431706	0.408392
TMEM87B	0.3217	0.0043223	0.408392
OLR1	0.477222	0.00432593	0.408392
C5orf66	-0.463079	0.00433484	0.408392
ZNF517	-0.396327	0.00433582	0.408392
AC139100.2	2.03883	0.00433915	0.408392
CDCA5	0.555873	0.00435575	0.408917
PRDM5	0.442764	0.00435822	0.408917
WDHD1	0.498508	0.00436907	0.409302
SWAP70	0.39241	0.00438062	0.40975
KRT34	0.984119	0.00438833	0.409839
VASH1	-0.420977	0.0043988	0.410185
RIMBP3C	-3.13464	0.00442749	0.41173
RAD18	0.520456	0.00442896	0.41173
AC026368.1	-4.74949	0.00444142	0.412103
PLPP6	-0.356239	0.00444656	0.412103
ASL	-0.883708	0.00446443	0.413127
LYRM7	0.682693	0.00448977	0.414838
L1TD1	-2.81797	0.00452264	0.417239
DGKH	0.442706	0.00454738	0.418884
COL4A6	-0.497966	0.00457541	0.420452
PDCD10	0.397132	0.00457827	0.420452
RAB22A	0.317389	0.00462493	0.424094
AC009403.2	-3.13949	0.00464168	0.424441
PYCARD	-0.416002	0.00464272	0.424441
COX7A1	-0.356326	0.0046696	0.426255
HSPA2	-0.299761	0.00467904	0.426475
FBXO28	0.383741	0.00469025	0.426648
RGMB-AS1	0.66218	0.00469501	0.426648
NEK10	0.888891	0.00470262	0.4267
GRPEL2	0.43228	0.00471186	0.426899
RFC4	0.433198	0.00472867	0.427782
PPP1R2B	-1.94472	0.00475628	0.429628
TRIP13	0.512751	0.00476325	0.429628
PMAIP1	0.465686	0.00478565	0.430289
PLCH1	-1.02668	0.00478747	0.430289
LCP1	1.24002	0.00479188	0.430289
CTH	0.687134	0.00480952	0.431235
TXNDC9	0.430397	0.00482985	0.432274
AL592295.5	-3.13021	0.00484095	0.432274
U2SURP	0.431354	0.00484581	0.432274
PTGS1	-0.50352	0.00484964	0.432274
MPST	-0.302921	0.00489797	0.434358
CD1D	-2.31399	0.00489896	0.434358
EEF1AKMT4	-0.738468	0.00491531	0.434358
KIF2C	0.56707	0.00491809	0.434358
PRIM2	0.457131	0.00492447	0.434358
IL1RAPL1	1.32293	0.00493407	0.434358
ACTR3	0.305791	0.00493462	0.434358
AL691432.1	-1.46904	0.00493695	0.434358
CALCOCO1	-0.307579	0.00494534	0.434358
LINC01943	-0.736854	0.00494593	0.434358
RNU6-1053P	-4.62622	0.00495185	0.434358
ESF1	0.580318	0.00497505	0.435763
SELENBP1	-0.40427	0.00498555	0.436053
MSANTD3	0.372591	0.00500325	0.43667
ANGPTL2	-0.383269	0.00500702	0.43667
C11orf96	-1.99995	0.00503787	0.438478
MPP5	0.399609	0.00504857	0.438478
NGFR	3.21326	0.00505069	0.438478
ARPC5	0.349373	0.00505669	0.438478
TRMT10C	0.486358	0.00508861	0.43999
TMEM164	-0.385032	0.00509534	0.43999
AP000695.1	4.66234	0.00509806	0.43999
LINC02873	4.66657	0.00510316	0.43999
FBXL14	-0.369788	0.00512714	0.440889
AF165147.1	-1.8127	0.00512814	0.440889
AC004854.2	-1.00129	0.00513695	0.441021
ATP8B1	0.602044	0.00518261	0.443968
AC091390.4	-3.12922	0.00519282	0.443968
ADAMTS9	-0.51577	0.00519325	0.443968
AC092747.4	0.805251	0.00521604	0.445288
MAP3K20	0.305417	0.00523998	0.446703
CEBPB	-0.724767	0.00525495	0.44735
MARCKSL1	-0.380973	0.0052961	0.4486
PCDH9	0.368325	0.0053048	0.4486
KCTD9	0.334203	0.00531311	0.4486
LINC02062	-1.68099	0.00532121	0.4486
SSC5D	-0.356267	0.00532753	0.4486
TENT4B	0.377514	0.0053331	0.4486
C12orf57	-0.289794	0.00533653	0.4486
GSE1	-0.33021	0.00534086	0.4486
COL6A1	-0.280767	0.00534129	0.4486
ENTPD1	-0.93635	0.00534365	0.4486
PLCB1	0.373813	0.00537459	0.449507
FBXW4P1	1.63072	0.00537753	0.449507
NPM1	0.279591	0.00538263	0.449507
ABCC1	-0.355415	0.00538412	0.449507
BLZF1	0.401687	0.00539192	0.44954
MAD2L1	0.491845	0.00541123	0.450529
CCDC14	0.351293	0.0054573	0.453721
PPP1R12A	0.315697	0.00548044	0.453721
CLSTN3	-0.359855	0.00548502	0.453721
AIDAP1	1.03237	0.00549107	0.453721
AL731702.1	-1.73638	0.00549205	0.453721
HAT1	0.334442	0.00549448	0.453721
ERVMER34-1	-1.11311	0.00551469	0.454245
LRP3	-0.301364	0.0055216	0.454245
ZNF467	-0.572034	0.00552331	0.454245
TNNC1	-1.40049	0.00553479	0.454572
JUND	-0.300024	0.00554604	0.454698
HLA-DMB	-1.32848	0.00555832	0.454698
HSPD1	0.303998	0.00555882	0.454698
DIRAS3	-1.09719	0.00557946	0.455771
FGF2	0.422448	0.00559132	0.456125
UBA7	-0.339149	0.00560613	0.456477
HSD17B2	-0.65606	0.00561258	0.456477
GOLT1B	0.52889	0.00561876	0.456477
SORCS2	-1.46121	0.00563318	0.456477
IFI6	-0.504381	0.00563329	0.456477
ZNF347	0.415884	0.00564635	0.456925
BRIX1	0.512785	0.00567081	0.457527
PTGFR	0.405461	0.00567499	0.457527
GTDC1	0.397721	0.00568489	0.457527
AC016999.2	4.65585	0.0056877	0.457527
UBE2T	0.448616	0.00569708	0.457527
VCAM1	-0.671929	0.00570641	0.457527
KIF14	0.662768	0.00571216	0.457527
EP400P1	-0.368448	0.00572069	0.457527
NBPF10	0.699809	0.00572173	0.457527
FEN1	0.35804	0.00575221	0.458389
HTR7	0.751205	0.00575629	0.458389
IQCN	-0.602615	0.00576696	0.458389
AL139385.1	-1.3544	0.00576716	0.458389
TSSK3	-1.88364	0.00577032	0.458389
NDRG4	-0.419049	0.00578012	0.458423
FMNL1	-0.486381	0.00579773	0.458423
MOV10L1	-0.664049	0.00580056	0.458423
CHRFAM7A	-2.5642	0.00580708	0.458423
ZNF385D	1.14857	0.00581418	0.458423
ADAM10	0.32869	0.00582258	0.458423
RBIS	0.457868	0.00582369	0.458423
MYSM1	0.383141	0.00584485	0.45902
NEGR1	0.409754	0.00584642	0.45902
AL139407.1	2.17395	0.00588871	0.461214
FAM83D	0.459432	0.0058899	0.461214
P2RY11	-0.68799	0.00589744	0.461214
CDC7	0.666686	0.0059048	0.461214
ADAMTS5	-0.529184	0.00591858	0.461617
AC015813.7	-2.56697	0.00592823	0.461617
NSMCE4A	0.363029	0.00593383	0.461617
RTL3	2.31694	0.00594227	0.461617
MAK16	0.425206	0.00594805	0.461617
OSBP2	-0.791548	0.00596063	0.462002
DDIT4L	1.50488	0.00597041	0.462169
AGTPBP1	0.51569	0.00601662	0.465055
THBS2	-0.799546	0.00602303	0.465055
COL3A1	-0.313463	0.00603699	0.46554
SH3RF1	0.329333	0.00607206	0.467649
ZNF675	0.817265	0.00609021	0.468452
KYNU	-1.99243	0.00611623	0.469272
P4HA3	-1.35941	0.00611636	0.469272
POPDC3	0.443594	0.00613318	0.469967
ME2	0.331851	0.00614385	0.470191
SYTL2	0.394137	0.0061546	0.470419
NFASC	3.0018	0.00616817	0.470863
AC078923.1	-2.55913	0.00620209	0.471918
NUDT8	0.523405	0.00620675	0.471918
AC010776.2	0.803071	0.00620981	0.471918
MLXIP	-0.298317	0.00621314	0.471918
CFL1P1	-1.50601	0.00622382	0.472138
FMC1	-0.430719	0.00625026	0.473551
TBX2	-0.280617	0.0062879	0.475808
OAZ3	0.775143	0.0063008	0.476103
ITGA6	0.452504	0.00630802	0.476103
RND3	0.436541	0.00631537	0.476103
PDK1	0.38185	0.00633535	0.477016
GPATCH11	0.427905	0.00637235	0.478989
GPR20	-0.594828	0.00637736	0.478989
EMC2	0.329204	0.00638722	0.479044
WBP4	0.43003	0.00640377	0.479044
OCLN	0.958674	0.00641428	0.479044
MROH6	-0.575491	0.00641502	0.479044
USP1	0.37591	0.00641761	0.479044
LINC02454	0.875138	0.00643959	0.47971
TMEM158	0.394834	0.00645235	0.47971
MARK2P9	-2.5659	0.00645286	0.47971
MEX3B	-0.416601	0.00645944	0.47971
IGFBP7	-0.261846	0.00646826	0.47971
DEK	0.423308	0.00647624	0.47971
MIR3124	2.31626	0.00648193	0.47971
HSP90AB3P	0.980887	0.00651693	0.481713
AL360178.1	2.10722	0.00652968	0.482067
SOX12	-0.292328	0.00654104	0.482318
FGF5	0.606839	0.00655079	0.48245
USO1	0.346022	0.00661243	0.486339
HPRT1	0.372549	0.0066209	0.486339
EIF1AXP1	0.515605	0.00662903	0.486339
H2BC17	3.19677	0.00663607	0.486339
LINC01089	-0.589551	0.00664371	0.486339
CDC25A	0.4349	0.00666188	0.487081
AC007541.1	-1.17495	0.00667668	0.487574
ZC2HC1A	0.407819	0.00670611	0.489134
MBNL1	0.333452	0.00672327	0.489797
ZNF674-AS1	0.720332	0.00675968	0.491858
BRINP3	-1.48819	0.00678488	0.492686
XPO1	0.351183	0.00679131	0.492686
C19orf54	-0.42512	0.00679544	0.492686
LINC01960	-3.1487	0.00681246	0.492802
BASP1-AS1	-1.24119	0.00681331	0.492802
SLC20A1	0.281037	0.00683314	0.493648
CCDC81	0.814189	0.00686151	0.494197
SCAP	-0.303985	0.00686458	0.494197
ZNF280D	0.439017	0.00687057	0.494197
AC068768.1	-4.61864	0.00687336	0.494197
INCENP	0.314008	0.00692465	0.497295
AC017104.1	-1.10112	0.00696327	0.499181
CD109	0.285783	0.00696739	0.499181
GPR137	-0.301424	0.00698034	0.4994
SGTB	0.32453	0.00698693	0.4994
AC074141.1	-2.23303	0.00701042	0.500489
LIN7A	0.371214	0.0070405	0.501237
SLC6A8	-0.304847	0.00704155	0.501237
DGCR6L	-0.289227	0.0070457	0.501237
GTF3C6	0.324716	0.00707896	0.503012
PTK7	-0.282101	0.00711332	0.504863
ARMT1	0.434983	0.00716075	0.506497
HMGN5	-0.755602	0.00716285	0.506497
BX322234.1	-0.903284	0.00716767	0.506497
H2BC5	-0.457185	0.00717584	0.506497
ANKRD13A	0.392621	0.00717813	0.506497
AC044787.1	-0.546874	0.00720406	0.507735
AC135721.1	2.64394	0.00722482	0.508046
TPH2	-2.56134	0.00723868	0.508046
SLC43A2	-0.417507	0.00724238	0.508046
AL031282.2	-0.976275	0.00724301	0.508046
TNFSF4	0.720321	0.00725038	0.508046
LINC02577	-0.693717	0.00726105	0.50805
PLTP	-0.351299	0.00726719	0.50805
LCN12	4.66508	0.00728458	0.508679
S1PR3	-0.582727	0.00730275	0.509064
PDZD4	-1.26093	0.00731897	0.509064
TTYH3	-0.269762	0.00733348	0.509064
SEPTIN11	0.27189	0.00733767	0.509064
SGSM2	-0.292945	0.00734079	0.509064
E2F7	0.666216	0.00736493	0.509064
SMURF2	0.476206	0.00736978	0.509064
SFRP2	-1.88457	0.00737594	0.509064
ZSCAN22	-0.495744	0.00737612	0.509064
CYSRT1	-0.806627	0.0073772	0.509064
CMPK1	0.331079	0.00739595	0.509064
KIF20A	0.385249	0.00741038	0.509064
NR4A3	-2.35344	0.00741613	0.509064
C17orf75	0.357502	0.00741959	0.509064
LINC02615	-0.978987	0.00742695	0.509064
SCIMP	-4.80833	0.00742884	0.509064
GAL3ST4	-0.383127	0.00743287	0.509064
SEMA4B	-0.432102	0.00744773	0.509064
PRDX5	-0.272843	0.00744968	0.509064
KTN1-AS1	0.690405	0.00747344	0.510113
RARS1	0.326232	0.00748423	0.510274
PODN	-0.282041	0.007493	0.510298
RIPOR3-AS1	-0.392849	0.00753244	0.512409
ZNF37A	0.432227	0.00758178	0.514765
TSPAN12	-1.03472	0.0075924	0.514765
AIMP1	0.335621	0.00759255	0.514765
NTN5	-1.50426	0.00760396	0.514962
RCAN1	0.367493	0.00768619	0.519846
AC112220.2	0.602011	0.00769322	0.519846
FAM157C	-2.33869	0.00770938	0.520358
COL14A1	-0.499679	0.00773754	0.52053
ZNF295-AS1	-0.479024	0.00773998	0.52053
ZDHHC2	0.362815	0.00774638	0.52053
GRK5	-0.434665	0.00774758	0.52053
LRRC58	0.359852	0.00775487	0.52053
OXR1	0.341397	0.00777349	0.521202
IPO5	0.301135	0.00779127	0.521817
EMC9	-0.387804	0.00787233	0.526664
RAB27B	0.528936	0.00789362	0.527199
ABHD4	-0.28542	0.00789773	0.527199
PNKD	-0.32308	0.00791528	0.52779
AP000766.1	1.70303	0.00792909	0.527793
AC008663.1	-3.01203	0.00793995	0.527793
SOX30	-3.01362	0.00795445	0.527793
ZBTB46	-0.323919	0.00795644	0.527793
AL049557.1	-3.01323	0.00795958	0.527793
AMACR	-0.466558	0.00797217	0.527793
DSG2-AS1	3.08304	0.00797818	0.527793
IRF2BPL	-0.265947	0.00798499	0.527793
COL1A2	-0.305211	0.00800482	0.527935
LINC02202	-1.62568	0.00800729	0.527935
KAT2B	0.385595	0.00801327	0.527935
PIMREG	0.43189	0.00802782	0.528319
PRX	-0.403918	0.00804258	0.528716
AC092818.1	-3.01447	0.0080514	0.528723
AL592148.3	1.1202	0.0080697	0.528979
PBXIP1	-0.34085	0.00808814	0.528979
SSX2IP	0.371452	0.00809191	0.528979
AP001271.2	-3.01712	0.00809876	0.528979
G2E3	0.420361	0.00809893	0.528979
AC015813.5	0.61325	0.00814019	0.531101
ADSS1	-0.712726	0.00815143	0.531263
HIGD1A	0.395869	0.00816852	0.531805
IGFBP4	-0.464455	0.00818133	0.532067
PSMB10	-0.320526	0.00819332	0.532119
LYAR	0.521015	0.00819969	0.532119
SNORD3A	-2.55109	0.00821044	0.532247
LRRN3	0.629837	0.00823517	0.533194
NFATC4	-0.381923	0.00824264	0.533194
NR3C2	0.835204	0.00825353	0.533329
GNG12	0.345161	0.00828841	0.534183
TGFBI	-0.465644	0.00828972	0.534183
PLS3	0.27333	0.00829709	0.534183
MAP4K3	0.316912	0.008302	0.534183
SPATS2L	0.376492	0.00831631	0.534537
TAS2R14	1.21888	0.00833918	0.535356
OAS1	-0.932366	0.00835522	0.535356
RPF2	0.452951	0.00835555	0.535356
DIPK1B	-0.659653	0.00837983	0.536101
SNORD15B	-3.01323	0.00838793	0.536101
CNTN2	3.45451	0.00839709	0.536101
ADAMTS13	-0.585638	0.00840665	0.536101
MSMO1	0.390274	0.0084114	0.536101
MDP1	-0.531815	0.00849654	0.540402
AC105935.1	3.08002	0.00849672	0.540402
POR	-0.295798	0.00860551	0.546538
UAP1	0.353121	0.00861123	0.546538
ERI2	0.45294	0.00864385	0.547731
AC011448.1	-1.19978	0.00864809	0.547731
GTF2IRD1	-0.31454	0.00866737	0.548028
TMOD4	-1.70991	0.00867087	0.548028
CSE1L	0.331202	0.00869635	0.548516
AC022210.1	0.272425	0.00869968	0.548516
CHCHD10	0.375502	0.00870574	0.548516
DEPDC1	0.651803	0.00871527	0.548546
NSUN7	1.70168	0.00873817	0.549417
RPAP3	0.466167	0.00875386	0.54973
CYP27A1	-0.367036	0.00876128	0.54973
PGGT1B	0.42848	0.00877226	0.549849
RALB	0.285983	0.0089057	0.557637
UNC93B1	-0.296534	0.00895062	0.559871
AC005050.2	1.88915	0.00896071	0.559924
SSTR2	-2.96324	0.00899027	0.561007
MSRB3	0.320117	0.00899655	0.561007
CALM2	0.270989	0.00903548	0.562739
CDC42EP3	0.461067	0.00904289	0.562739
ZNF219	-0.331309	0.00906222	0.563069
SRSF3	0.295524	0.00906678	0.563069
ZWINT	0.423911	0.00908364	0.563539
CYTL1	-0.692943	0.00909772	0.563835
AGAP3	-0.279487	0.00911307	0.56421
SEMA7A	0.612087	0.00917474	0.567448
NPEPL1	-0.325491	0.00919063	0.567852
ZNF404	0.908564	0.00920959	0.568444
ANKRD10	-0.472687	0.0092362	0.569506
NOTCH2NLB	-1.46711	0.00927058	0.570676
BAMBI	-0.485805	0.009274	0.570676
AL162741.1	-3.01026	0.00930162	0.571795
MAP7D2	1.53261	0.00932669	0.572755
FCMR	-0.525616	0.0093709	0.574888
SSR4	-0.264031	0.00939592	0.575149
ATP6V1G2	-0.581859	0.00940258	0.575149
AL590666.1	4.50285	0.0094259	0.575149
UCKL1-AS1	-1.32996	0.00943116	0.575149
ARID1B	-0.319322	0.00943302	0.575149
CDKN1C	-0.661482	0.00944073	0.575149
NOC3L	0.438666	0.00944973	0.575149
LINC00707	2.53385	0.00945181	0.575149
BDKRB2	-0.585386	0.00946056	0.575149
LINC02749	-3.00831	0.00948044	0.575753
MAF1	-0.267607	0.00948949	0.575753
RBP1	-0.975536	0.00951451	0.576693
NPIPB9	-2.45632	0.00953551	0.577389
CCN4	-0.278374	0.00955191	0.577805
AL357833.1	4.50297	0.00959187	0.579644
MIGA2	-0.291097	0.00960602	0.57992
AC074212.1	-1.1327	0.00965431	0.582109
TMEM176B	-0.342233	0.00967597	0.582109
PCNX4	0.30119	0.00967913	0.582109
ESPNL	-0.413618	0.00968362	0.582109
ASCC3	0.268053	0.0096903	0.582109
ITM2C	-0.25465	0.0097178	0.583184
RHOU	-0.579976	0.00974578	0.583887
SNHG3	0.374927	0.00978744	0.583887
PARPBP	0.701238	0.00979229	0.583887
HMGN1P36	2.02592	0.0097949	0.583887
WNT2B	-1.2082	0.00979591	0.583887
SEC62-AS1	4.49851	0.00979674	0.583887
LINC02263	4.49847	0.00979696	0.583887
LGALS9	-0.787097	0.00982092	0.584429
CA13	0.601566	0.00984956	0.584429
MIB2	-0.295665	0.0098538	0.584429
MAOA	-0.890645	0.00986168	0.584429
PIK3C2A	0.299128	0.00986174	0.584429
LSMEM2	-4.45828	0.0098639	0.584429
ABHD13	0.390454	0.00989084	0.585452
MIR1271	-4.60731	0.00992853	0.58711
AP003071.5	-1.23586	0.00994182	0.587323
ZFP37	-0.730287	0.00998113	0.589071
AL604028.1	1.14083	0.00999512	0.589323
CBX5	0.270528	0.0100125	0.589773
ZNF491	0.652032	0.0100529	0.591582
SEC61G	0.28592	0.0100786	0.592515
HAAO	-1.60218	0.0101013	0.593032
CASC15	-0.811299	0.0101069	0.593032
NYNRIN	-0.308022	0.0101223	0.593263
AC138932.1	-0.389063	0.0101305	0.593263
TACC1	0.275655	0.0101712	0.594641
FER1L4	-1.10385	0.0101736	0.594641
NLRP10	0.990069	0.0102041	0.595384
PTGER2	-0.428532	0.010206	0.595384
FSTL4	-1.0762	0.0102601	0.597621
CALD1	0.294974	0.010264	0.597621
FANCB	1.0338	0.0102952	0.598859
ITGB3BP	0.650457	0.0103153	0.599455
AC234775.4	-4.45466	0.0103376	0.600137
AP002852.1	-1.64678	0.0103544	0.600137
FER1L6	-0.665345	0.0103625	0.600137
STMN1	0.312548	0.0103667	0.600137
RN7SL689P	-2.14784	0.0103867	0.600722
ITGA7	0.7048	0.010398	0.600807
MYEOV	0.452145	0.0104398	0.602325
AGAP13P	-1.94683	0.0104442	0.602325
TNFRSF14	-0.36711	0.0104821	0.603031
PTPRS	-0.303028	0.0104902	0.603031
TLE1	-0.460757	0.0104909	0.603031
TNFAIP3	-0.786889	0.0104962	0.603031
ATP10D	0.305485	0.0105157	0.603574
C5orf34-AS1	-2.15026	0.0105792	0.606645
MMP1	0.302881	0.0106391	0.608389
TMEM200C	-0.533283	0.0106487	0.608389
AC010531.6	-2.15309	0.0106548	0.608389
CYRIA	-0.688107	0.0106582	0.608389
LNCOG	0.442505	0.0106597	0.608389
CEBPZ	0.378283	0.0106897	0.609526
AC093297.2	-0.816031	0.0107018	0.609638
ACTR2	0.282413	0.0107144	0.609744
DGAT2	-1.62019	0.0107257	0.609744
RRAS2	0.360951	0.0107362	0.609744
AC007114.1	-1.13067	0.0107575	0.609744
FMN1	0.43999	0.0107674	0.609744
PIGQ	-0.285724	0.0107757	0.609744
LINC02288	1.70872	0.010798	0.609744
CDCA8	0.542768	0.0108094	0.609744
NUPR1	-0.274306	0.0108162	0.609744
RPS28P7	-0.259946	0.0108169	0.609744
ADGRL2	-0.95009	0.0108261	0.609744
GIN1	0.592199	0.0108301	0.609744
GCNT4	0.840932	0.0108435	0.609744
DCX	4.68549	0.0108445	0.609744
DHRSX	-0.300144	0.0108594	0.610019
AL035413.1	0.896215	0.0108803	0.610625
TP53I3	-0.319968	0.0109346	0.613105
AL031846.2	-1.16945	0.0109468	0.613222
MORN1	-0.534525	0.0109757	0.613984
H2AC18	-2.14855	0.0109806	0.613984
TDGP1	2.23059	0.0110046	0.614754
STAMBPL1	0.380654	0.0110568	0.617104
DENND6B	-0.43283	0.0110768	0.617468
PGM2	0.346312	0.0110837	0.617468
SMKR1	2.02833	0.0111008	0.617747
FER	0.334831	0.0111137	0.617747
AL138762.1	1.3111	0.0111193	0.617747
OSBPL7	-0.393157	0.0111607	0.61842
PSMD12	0.307512	0.011161	0.61842
RARRES2	-0.815249	0.0111663	0.61842
CERS6	0.513363	0.0111919	0.61842
PRICKLE2	-0.316629	0.0111986	0.61842
LRP1	-0.325123	0.0112011	0.61842
AC016597.1	-4.45185	0.011203	0.61842
FAM169A	2.22763	0.0112167	0.61842
TRO	-0.346074	0.0112456	0.61842
ESCO1	0.485018	0.0112496	0.61842
ANP32E	0.415616	0.0112589	0.61842
GTF2IP20	-0.885352	0.0112618	0.61842
LENG8	-0.335598	0.011264	0.61842
C1QTNF6	-0.299446	0.0113149	0.620652
ADAMTS8	-0.506227	0.0113412	0.621529
PDE8B	1.27432	0.011398	0.623518
FOSB	-1.02654	0.0113998	0.623518
RBPJ	0.284406	0.0114083	0.623518
STIL	0.377216	0.0114381	0.624399
KCNK6	-0.331066	0.0114618	0.624399
WDR75	0.357582	0.0114623	0.624399
NEXN	0.459147	0.0114657	0.624399
EIF2S1	0.307563	0.0114995	0.625681
KCNIP2-AS1	-3.02066	0.0115202	0.626204
GNB3	-0.591021	0.0115363	0.626204
SMC6	0.348119	0.0115451	0.626204
NCR3LG1	0.401079	0.0115638	0.626204
CXXC1	-0.303006	0.0115686	0.626204
AC108463.1	0.620991	0.0115711	0.626204
AC068792.1	4.49294	0.0115975	0.627071
CENPQ	0.761125	0.0116491	0.628893
GLIPR1L1	-4.4587	0.0116595	0.628893
CNMD	-4.4587	0.0116623	0.628893
SOX4	-0.581873	0.0117259	0.631169
C5orf51	0.326021	0.0117304	0.631169
KLF9	-0.887058	0.0117409	0.631169
AMD1	0.314116	0.0117528	0.631169
AC144831.1	-0.450695	0.0117573	0.631169
VPS51	-0.266956	0.0117721	0.631169
PKDREJ	-0.923117	0.0117774	0.631169
PUM3	0.340605	0.0118436	0.633892
EHD4-AS1	4.50067	0.0118491	0.633892
CELSR3	-0.412917	0.0118766	0.634803
PCSK4	-0.565402	0.0119014	0.635213
USP44	0.414771	0.0119053	0.635213
LBX2	-1.23646	0.0119379	0.636298
AC009949.1	-2.13684	0.0119466	0.636298
PIP4K2A	0.320059	0.0120082	0.639014
PRRT3	-0.329651	0.0120187	0.639014
DNAH14	0.708585	0.012099	0.642239
ACVRL1	-0.561241	0.0121108	0.642239
TRIM16L	-0.506669	0.012116	0.642239
SHANK2	-0.366134	0.0121307	0.642239
NPAT	0.40754	0.0121323	0.642239
AC025279.1	-0.763795	0.0121728	0.643822
SLC29A4	-0.293017	0.0122031	0.644292
TMEM47	0.356572	0.0122135	0.644292
BTBD3	0.450535	0.0122234	0.644292
ZNF358	-0.307312	0.0122283	0.644292
MT1X	-0.815711	0.0122403	0.644292
FAM85B	2.22779	0.0122455	0.644292
GOLGA2P5	-1.3266	0.0122867	0.645899
GPR173	-0.468061	0.0123056	0.646334
FAM20C	-0.261643	0.0123208	0.646468
MARCHF9	-0.335043	0.0123295	0.646468
LRRC17	0.430618	0.0123428	0.646607
MIDN	-0.275325	0.0123848	0.648247
MIS18BP1	0.424363	0.0124142	0.649
GALNT6	0.429404	0.0124206	0.649
HOOK3	0.308993	0.0124604	0.650009
AC004877.1	-2.13915	0.0124635	0.650009
SOCS3	-0.896631	0.0124721	0.650009
PSD	-0.436327	0.0124967	0.650365
PPP2R2A	0.336736	0.0125004	0.650365
STYK1	1.25728	0.0125271	0.651195
HEATR1	0.286483	0.0125518	0.65192
MC1R	-0.448153	0.0125907	0.65324
AC004263.2	-0.586455	0.0126197	0.65324
LINC00862	2.21282	0.0126281	0.65324
SLC35A3	0.451178	0.012629	0.65324
ZNF71	-0.377336	0.0126311	0.65324
RAD51	0.403092	0.0126593	0.654141
NOL8	0.331348	0.0126761	0.654451
RHBDD2	-0.255424	0.0127569	0.657935
LGALS3BP	-0.261813	0.0127655	0.657935
SNX6	0.340248	0.0127838	0.657935
AC231981.1	-1.21547	0.012787	0.657935
AL590399.4	-2.27889	0.0128134	0.658521
ZBTB48	-0.380617	0.0128355	0.658521
TMEM116	-0.483131	0.012839	0.658521
ASAP3	-0.343232	0.0128419	0.658521
MAP4K3-DT	0.402924	0.0128575	0.658739
AC046185.3	-0.507498	0.0128835	0.658739
REX1BD	-0.290374	0.0129193	0.658739
HAGHL	-0.30011	0.0129253	0.658739
SKA1	0.721145	0.0129267	0.658739
MYH11	-1.01767	0.0129269	0.658739
UGCG	0.325618	0.0129296	0.658739
LCNL1	4.50995	0.0129459	0.658739
CCDC68	0.472988	0.0129644	0.658739
PKMYT1	0.640147	0.0129849	0.658739
OBSL1	-0.30919	0.0129864	0.658739
KRCC1	0.335665	0.012992	0.658739
TKFC	-0.313926	0.0130045	0.658739
CDC27	0.289091	0.0130075	0.658739
ASPH	0.253505	0.0130252	0.658739
MEOX2	-1.17308	0.0130272	0.658739
ERAP2	0.474128	0.0130309	0.658739
RAB43	-0.367322	0.0130552	0.659199
AKR1B1	-0.422008	0.0130693	0.659199
SPRY2	0.361924	0.0130726	0.659199
VPS37D	-0.448471	0.0131082	0.660446
NINL	-0.425815	0.0131268	0.660834
LIMCH1	-0.975797	0.0131758	0.662748
IGF1R	-0.355824	0.013256	0.665896
MAP3K14-AS1	-0.601104	0.0132663	0.665896
SEMA3F	-0.259333	0.013274	0.665896
LMF1-AS1	1.38938	0.0132823	0.665896
MSANTD2	0.436953	0.0132952	0.665993
GGT7	-0.267469	0.0133486	0.667198
KAT7	0.280027	0.0133521	0.667198
SSBP3	-0.296006	0.0133523	0.667198
IL4R	-0.292435	0.0134105	0.669241
ABL1	-0.328964	0.0134158	0.669241
PIK3C2B	-0.404258	0.0134331	0.669241
CCDC50	0.279237	0.0134427	0.669241
VWA1	-0.302046	0.0134711	0.669241
SLC27A3	-0.326992	0.0134793	0.669241
ZNF579	-0.285879	0.013481	0.669241
ZFP36L1	-0.427735	0.0134815	0.669241
SATB1	-0.667681	0.0134945	0.669338
AL353807.3	-1.63107	0.0135476	0.671422
DIPK1A	0.361907	0.013563	0.671637
AC120114.3	-0.978315	0.0135889	0.671813
AC107398.3	1.39208	0.0135919	0.671813
NEDD4	0.357587	0.0135999	0.671813
C1RL-AS1	-0.486164	0.0136971	0.672493
PATZ1	-0.300043	0.0136996	0.672493
CHST14	-0.258159	0.0137027	0.672493
HYAL3	-0.437843	0.0137051	0.672493
RPL23AP42	-0.373256	0.0137147	0.672493
C16orf89	-1.11626	0.0137271	0.672493
IL17RC	0.279442	0.0137272	0.672493
STRIP2	0.441008	0.0137291	0.672493
CWC22	0.407806	0.0137306	0.672493
FAM111A	0.318787	0.0137356	0.672493
GK-AS1	-1.26038	0.0137357	0.672493
SIAH1	-0.409602	0.0137769	0.673968
TNRC18	-0.255711	0.0138196	0.674742
BTBD2	-0.258481	0.0138354	0.674742
DDR1	-0.315354	0.0138358	0.674742
AC137932.1	-0.651719	0.0138558	0.674742
LSM12	0.435936	0.013859	0.674742
LZIC	0.377359	0.0138828	0.674742
TRAPPC6A	-0.53888	0.013887	0.674742
CENPK	0.544815	0.0138896	0.674742
LINC01145	-0.569281	0.0138929	0.674742
SPTLC1P1	-1.08802	0.0139497	0.675543
KBTBD8	0.665165	0.0139657	0.675543
ATP6V1D	0.278137	0.0139741	0.675543
RMI1	0.541751	0.0139754	0.675543
GATD3A	-0.285981	0.0139814	0.675543
AP1S3	0.821197	0.0139817	0.675543
KNTC1	0.337328	0.0139967	0.675543
PALM2AKAP2	0.266964	0.0139986	0.675543
ARHGAP6	-0.757939	0.0140469	0.677166
DICER1-AS1	-1.09108	0.0140545	0.677166
TMEM267	0.344463	0.0140659	0.677175
ISG15	-0.290981	0.0140947	0.678023
VPS13A	0.333478	0.0141167	0.678117
MTRF1	0.452767	0.0141287	0.678117
FAXC	-1.23765	0.0141409	0.678117
PCDHGB2	-0.537058	0.0141488	0.678117
DDX11-AS1	2.9518	0.0141604	0.678117
CCDC184	-0.916986	0.0141708	0.678117
SPRY1	-0.676578	0.0141916	0.678117
ABTB1	-0.284279	0.0141948	0.678117
TSC22D3	-0.307779	0.0142056	0.678117
PPIAP11	-1.6985	0.0142086	0.678117
C12orf75	0.35037	0.0142523	0.679069
EFCAB13	-0.761463	0.0142903	0.679069
FAM171A2	-0.347653	0.0142955	0.679069
PLPPR3	-0.661239	0.0143114	0.679069
GREM2	-1.28231	0.0143136	0.679069
NIF3L1	0.328699	0.0143384	0.679069
RFWD3	0.292371	0.0143462	0.679069
ARHGAP29-AS1	2.95352	0.0143892	0.679069
PTGDS	-1.00938	0.0143942	0.679069
ST13P18	2.94706	0.0144044	0.679069
SLC16A7	0.303778	0.0144088	0.679069
NPIPB12	-1.39935	0.0144188	0.679069
FRZB	-0.72355	0.0144195	0.679069
CPLX2	2.94856	0.0144261	0.679069
FOXF2	-0.271339	0.0144262	0.679069
STK39	0.306877	0.0144459	0.679069
DSTNP2	0.460693	0.0144498	0.679069
TENM4	0.71592	0.0144515	0.679069
SMCHD1	0.285054	0.014463	0.679069
TPCN1	-0.257873	0.0144642	0.679069
AC012645.2	4.48346	0.0144692	0.679069
ATP23	-0.669295	0.0144839	0.679069
AFAP1L2	0.795087	0.0144862	0.679069
SH3GL1P2	-2.11987	0.0145181	0.679463
PRR12	-0.278648	0.0145252	0.679463
AC093788.1	1.81278	0.0145282	0.679463
PI4K2B	0.306958	0.01457	0.68089
VEGFA	0.517267	0.0146024	0.68188
BLM	0.722438	0.0146293	0.682175
DNAJC13	0.263029	0.0146312	0.682175
RGS5	-1.65418	0.0146867	0.683541
ARHGEF19	-0.325041	0.0146966	0.683541
LINC01355	0.719291	0.0147091	0.683541
CCNB2	0.457073	0.014713	0.683541
RMDN2	0.493793	0.0147185	0.683541
GTPBP10	0.442483	0.0147384	0.683541
AC092943.2	0.741546	0.0147395	0.683541
KCNMA1-AS1	-1.73301	0.0147874	0.685222
SRPK1	0.282494	0.0148011	0.685222
C5orf63	1.18134	0.0148096	0.685222
COPRS	0.302631	0.0148653	0.687274
DOCK11	0.344847	0.0149176	0.689164
RUNX3	-0.934524	0.0149505	0.690158
VCAN	-0.481676	0.0149633	0.690224
MCM2	0.400197	0.0149783	0.690392
SLC6A17	-2.87578	0.0150155	0.691414
RIMKLA	4.5182	0.0150316	0.691414
FXYD6	4.5182	0.0150368	0.691414
RBM5-AS1	-2.87963	0.0150461	0.691414
JAZF1	0.273713	0.0150858	0.691571
ERN2	-1.18946	0.0151076	0.691571
POLK	0.380315	0.0151189	0.691571
DCHS1	-0.315861	0.0151248	0.691571
TPM3P8	2.95616	0.015135	0.691571
WASH6P	-0.350453	0.0151408	0.691571
ELOB	-0.261964	0.0151449	0.691571
TNFRSF21	-0.418031	0.015149	0.691571
HSP90AA1	0.272371	0.0151522	0.691571
ERI1	0.348697	0.0151711	0.691912
MTMR6	0.309817	0.0152133	0.693313
AC018653.3	-0.698249	0.0152358	0.693575
PCSK5	-0.479073	0.0152521	0.693575
KIF5C	1.60373	0.0152534	0.693575
MET	0.466089	0.0152884	0.69465
TBX2-AS1	-0.443348	0.0153318	0.6961
ALCAM	0.265186	0.0153433	0.6961
BIN1	-0.290552	0.0154239	0.699233
PPFIBP1	0.298699	0.0154896	0.701371
ZMYND10	1.25252	0.0154942	0.701371
AL355987.3	-2.88686	0.0155854	0.704276
TRAF3IP2	-0.334228	0.0156049	0.704276
ATP7B	-0.379213	0.015638	0.704276
SSB	0.382336	0.0156387	0.704276
C20orf144	-1.05684	0.0156438	0.704276
FAM72D	1.52407	0.0156593	0.704276
SCAF11	0.281141	0.015667	0.704276
PLXNB1	-0.337611	0.0156724	0.704276
TACC3	0.395213	0.0156725	0.704276
CBLN3	-0.421328	0.0156848	0.704276
GXYLT2	-0.404588	0.0156862	0.704276
PACRGL	0.418822	0.0157262	0.705473
AC005865.1	0.973858	0.0157362	0.705473
KAZALD1	-0.292664	0.0157778	0.706818
ADGRG2	1.94505	0.0157944	0.706984
RTL8A	-0.256681	0.0158048	0.706984
DDX18	0.286011	0.015825	0.707364
SYNGAP1	-0.348357	0.0158683	0.708776
LDB1	-0.293459	0.0159066	0.709591
AC067930.3	-2.34286	0.0159409	0.709591
MECOM	0.374173	0.0159428	0.709591
SDAD1	0.293256	0.0159512	0.709591
SEMA3B	-0.275993	0.015956	0.709591
ALDH3B1	-0.261688	0.0159787	0.709591
RN7SL1	-1.123	0.0159898	0.709591
RASD1	-0.748287	0.0159999	0.709591
AC004707.1	-0.764503	0.0160081	0.709591
PNPLA7	-0.843942	0.016009	0.709591
PTOV1	-0.256669	0.0160153	0.709591
COMMD8	0.346358	0.0160296	0.709655
AL137244.1	-2.88901	0.0160456	0.709655
KHDRBS3	0.579587	0.0160519	0.709655
C7	-0.546554	0.0160708	0.709733
RPSAP47	-2.34662	0.0160812	0.709733
C1RL	-0.400872	0.0160888	0.709733
MCU	0.272656	0.016109	0.709981
ARHGEF25	-0.375007	0.016119	0.709981
CD37	-0.709754	0.0161295	0.709981
GLI4	-0.328408	0.016148	0.710126
YAE1	0.397409	0.0161615	0.710126
AC073136.2	-2.05553	0.0161745	0.710126
USP9Y	0.282452	0.0161797	0.710126
ATL3	0.296832	0.0162198	0.710561
TARS1	0.262554	0.0162225	0.710561
AC024451.2	-1.14505	0.0162262	0.710561
ERBIN	0.300956	0.0162365	0.710561
SLC12A2	0.360902	0.0163033	0.712967
GSTT2	-2.34524	0.0163363	0.713323
BRCA1	0.391104	0.0163685	0.713323
DBF4	0.578739	0.0163771	0.713323
AC093827.5	-1.27666	0.0164039	0.713323
LINC00678	-2.34321	0.0164093	0.713323
CFAP97	0.335276	0.0164103	0.713323
POLR1B	0.311575	0.0164254	0.713323
KIAA1586	0.403083	0.0164393	0.713323
MED7	0.381653	0.0164575	0.713323
AC110285.1	-2.05322	0.0164763	0.713323
WFIKKN2	-1.06637	0.0164809	0.713323
AOX1	0.480171	0.0164913	0.713323
AC053503.4	2.13206	0.0164942	0.713323
IGF2BP3	0.299494	0.0165209	0.713323
EIF5B	0.310867	0.0165456	0.713323
DYRK1B	-0.365376	0.0165561	0.713323
DNAJC15	0.285494	0.0165567	0.713323
PDE7B	-0.947597	0.0165638	0.713323
ARHGAP18	0.352836	0.0165746	0.713323
RBAK	0.368535	0.0165956	0.713323
TBC1D17	-0.260976	0.0165996	0.713323
NLGN2	-0.288629	0.0165999	0.713323
LASTR	-2.34575	0.0166054	0.713323
GEM	-1.15546	0.0166096	0.713323
HCAR2	-2.20584	0.0166213	0.713323
C15orf48	-2.04912	0.0166301	0.713323
LCOR	0.291339	0.0166388	0.713323
MYO3B	-2.34747	0.0166409	0.713323
CNTRL	0.431719	0.0166908	0.714485
SMG1P2	-0.821024	0.0166916	0.714485
EXO1	0.479877	0.0167352	0.715406
VMP1	0.268797	0.0167367	0.715406
DDX60L	0.363739	0.0167691	0.716285
NINJ1	-0.257641	0.0168142	0.717314
PALB2	0.41532	0.0168169	0.717314
CTNND1	0.335642	0.0168289	0.717322
CFAP410	-0.264014	0.0168774	0.718842
TMBIM4	0.385123	0.0168994	0.718842
ARMC5	-0.33781	0.0169176	0.718842
DNM1P35	1.94986	0.0169191	0.718842
SPP1	2.13117	0.0169238	0.718842
THAP6	0.348455	0.0169365	0.718877
HNRNPDL	0.265964	0.0169607	0.718924
ZNF580	-0.290514	0.0169677	0.718924
ARSJ	0.417163	0.0169732	0.718924
MKNK2	-0.324118	0.0170145	0.719515
RANBP2	0.27767	0.0170378	0.719515
CXCL1	2.29871	0.0170405	0.719515
AC110079.1	-0.392322	0.0170441	0.719515
SMC5	0.298311	0.0170465	0.719515
ALKBH7	-0.308486	0.0170899	0.720843
MITF	0.341253	0.0171209	0.721632
AC100757.1	1.57401	0.0171324	0.721632
ATXN1	-0.552891	0.0172118	0.723018
LAGE3	-0.318377	0.0172158	0.723018
HBEGF	0.447961	0.0172183	0.723018
ZKSCAN7-AS1	-2.05056	0.017246	0.723018
AC011498.7	-1.09457	0.017256	0.723018
USP13	0.306185	0.0172574	0.723018
PBX4	-0.830313	0.0172592	0.723018
LINC00683	-0.669245	0.0172607	0.723018
PAK1IP1	0.345903	0.0173041	0.724332
ANKS3	-0.28765	0.0173665	0.726446
TMEM26	-0.970295	0.0174132	0.727717
ID1	-0.55899	0.0174209	0.727717
SQSTM1	-0.269501	0.0175217	0.730096
POLA2	0.440658	0.0175239	0.730096
COL6A2	-0.247271	0.0175619	0.730096
ORC6	0.435596	0.0175622	0.730096
TTC28	-0.402019	0.017564	0.730096
AC003005.2	-2.87093	0.0175663	0.730096
SPATA4	2.41829	0.0175712	0.730096
USP14	0.276616	0.0175743	0.730096
METTL18	0.59637	0.0175968	0.730179
TCEA2	-0.270892	0.0176089	0.730179
PGGHG	-0.354252	0.0176124	0.730179
UHRF2	0.275337	0.0176752	0.731029
PCBP3	-0.340254	0.0176905	0.731029
C9orf40	0.355544	0.0177022	0.731029
DCP2	0.29801	0.0177204	0.731029
INSR	-0.357393	0.017722	0.731029
PPAT	0.412818	0.0177277	0.731029
FIGNL1	0.499238	0.0177337	0.731029
ZBTB7B	-0.277335	0.0177355	0.731029
TBCA	0.357603	0.0177414	0.731029
GPC3	3.11028	0.0177596	0.731058
ORMDL1	0.342003	0.0177663	0.731058
IL1B	3.22167	0.017809	0.732233
MIGA1	0.325258	0.017819	0.732233
ST6GALNAC2	-0.960306	0.0179013	0.735101
RGMB	0.466189	0.017913	0.735101
AGRN	-0.246671	0.0179326	0.735407
TRPV3	-2.88448	0.0179663	0.73629
PROCR	-0.286079	0.0179827	0.736417
ODF3B	-1.10227	0.0179937	0.736417
ITPRID2	0.242435	0.0180074	0.736479
SLITRK6	-0.838205	0.0180319	0.736984
NUCB2	0.306091	0.0180626	0.737744
MUC20	-1.4972	0.0180752	0.737762
HS6ST1	-0.331586	0.0180891	0.737816
TMEM98	-0.276654	0.01811	0.737816
AC024580.1	-1.31055	0.0181131	0.737816
SVIL	-0.316507	0.0181441	0.738267
HDAC11	-0.283422	0.0181489	0.738267
ECT2L	2.96286	0.0181843	0.738267
C1S	-0.346229	0.018194	0.738267
RNF115	0.276883	0.0181969	0.738267
LYNX1-SLURP2	-0.768132	0.0181972	0.738267
FTL	0.313606	0.0182382	0.738712
RAP1GDS1	0.264005	0.0182527	0.738712
COL4A5	-0.372581	0.0182545	0.738712
GAR1	0.346026	0.018257	0.738712
PMM2	0.272084	0.0183437	0.739504
CPED1	0.272853	0.0183448	0.739504
MCM7	0.344621	0.018347	0.739504
AZIN1	0.269504	0.0183724	0.739504
LINC02458	4.31873	0.0183764	0.739504
PLXNA3	-0.272366	0.0183767	0.739504
AC116353.6	4.31646	0.0183821	0.739504
RTP4	-0.778869	0.0183864	0.739504
MCM4	0.288652	0.018398	0.739504
AC011445.1	3.09445	0.0183985	0.739504
SH3GL1P1	-0.895769	0.0184134	0.739536
OSMR-AS1	-0.895476	0.0184339	0.739536
FOXM1	0.330708	0.0184462	0.739536
CACNB2	-1.8131	0.0184481	0.739536
TIMM21	0.362585	0.0184749	0.739674
NR1H3	-0.436298	0.018476	0.739674
BX322639.1	1.51742	0.0185199	0.74092
CIT	0.375042	0.0185404	0.74092
MMP11	-0.303256	0.0185547	0.74092
AC008124.1	-0.410066	0.018556	0.74092
SAMD14	-0.266775	0.018578	0.741239
PDLIM3	-0.732008	0.0186066	0.741239
S1PR1	-0.368459	0.0186139	0.741239
EXOC5P1	0.919255	0.018621	0.741239
AC021037.1	-1.36585	0.0186276	0.741239
G6PD	0.25029	0.0186668	0.741239
MMP15	-0.371073	0.0186724	0.741239
SIRT3	-0.297497	0.0186808	0.741239
MAFK	-0.300223	0.0186921	0.741239
AKR1C2	-0.974369	0.0187005	0.741239
LENG8-AS1	0.336861	0.0187031	0.741239
SSH3	-0.298417	0.0187222	0.741239
AP003419.3	4.32136	0.0187364	0.741239
KIN	0.392073	0.0187438	0.741239
AC124276.1	4.31634	0.0187691	0.741239
AC009495.3	4.3163	0.0187704	0.741239
AL354707.1	4.3163	0.0187719	0.741239
NASP	0.265302	0.0187848	0.741265
EFCAB12	-2.10437	0.0188142	0.7419
SLC38A2	0.279767	0.0188254	0.7419
GTF2IRD2P1	2.42258	0.0188536	0.742531
OR7E12P	-1.60813	0.0188724	0.742787
PTTG1	0.433319	0.0188988	0.743346
AC008752.4	1.58301	0.018951	0.743492
AP4M1	-0.285683	0.0189592	0.743492
GUF1	0.34373	0.0189925	0.743492
RDX	0.271856	0.0189986	0.743492
RANBP17	0.325838	0.0190081	0.743492
INAFM1	-0.323405	0.0190505	0.743492
IL12RB2	1.38418	0.0190537	0.743492
AC109322.1	-0.579786	0.0190648	0.743492
TRBV12-4	1.57462	0.0190775	0.743492
RRP36	0.292008	0.019091	0.743492
CD59	0.248974	0.0190977	0.743492
STAT5A	-0.41621	0.0191096	0.743492
AL358113.1	-1.5019	0.0191288	0.743492
AL353648.1	4.3134	0.0191488	0.743492
AL354989.1	4.31342	0.0191491	0.743492
AC092828.1	4.31342	0.0191493	0.743492
ABHD14B	-0.262639	0.0191608	0.743492
GABBR1	-0.38619	0.0191652	0.743492
AC120057.4	4.32182	0.0191713	0.743492
LINC01705	4.32178	0.0191732	0.743492
AC092574.1	4.32182	0.0191733	0.743492
CHCHD2P2	4.32178	0.0191748	0.743492
NR1H2	-0.24026	0.0191847	0.743492
AC020907.4	4.31903	0.0192008	0.743641
P2RX6	-0.862339	0.0192721	0.744919
AF064858.2	-4.273	0.0192829	0.744919
UBXN7-AS1	-4.27537	0.0193213	0.744919
WDR36	0.27202	0.0193215	0.744919
DHX29	0.287049	0.0193356	0.744919
PFDN6	0.286974	0.0193395	0.744919
AC004241.5	1.47239	0.0193436	0.744919
LAMTOR3	0.318938	0.0193493	0.744919
P2RX3	4.69331	0.0193534	0.744919
LINC00452	0.605781	0.0193721	0.744919
HAND2-AS1	-4.28006	0.0193796	0.744919
BICDL2	-4.28006	0.0193813	0.744919
AC018926.3	-4.28506	0.0194225	0.745646
TMEM246-AS1	-4.28506	0.0194248	0.745646
AC087763.1	-4.2835	0.0194555	0.746353
PROCA1	-0.628258	0.019506	0.747817
PRKAG2	0.318362	0.0195349	0.748097
DLL1	-0.656301	0.019538	0.748097
ACTC1	-2.44213	0.0195571	0.748354
UBL3	0.275974	0.0195778	0.748539
U73166.1	-1.02753	0.019597	0.748539
PHAX	0.295303	0.0196313	0.748539
INAFM2	0.279584	0.0196622	0.748539
CHMP1B	-0.645698	0.0196704	0.748539
DERA	0.319625	0.0196739	0.748539
TMEM9B	0.317053	0.0196786	0.748539
BACE1-AS	-0.479399	0.0196999	0.748539
TIMELESS	0.299795	0.0197079	0.748539
NIPA1	0.285001	0.0197131	0.748539
NOL11	0.306073	0.0197153	0.748539
AL627095.2	2.12258	0.0197188	0.748539
ZNF707	-0.320024	0.0197224	0.748539
LENG9	-0.409708	0.019739	0.7487
CUL5	0.352539	0.0197777	0.749698
ZNF174	-0.319661	0.0198348	0.751214
ADAMTSL4	-0.262769	0.0198425	0.751214
CYB5R4	0.356337	0.0199343	0.753633
AC011450.1	-0.888165	0.0199664	0.753633
DIO2	-0.751783	0.0199723	0.753633
GAS6-AS1	-0.572811	0.0199734	0.753633
MICU2	0.333842	0.019976	0.753633
NABP1	0.453492	0.019981	0.753633
DSTN	0.257135	0.0200258	0.754547
CALU	0.238825	0.0200301	0.754547
FBXO32	-0.498021	0.0200868	0.755345
RAB43P1	-0.508258	0.0200881	0.755345
VEZT	0.255315	0.0200887	0.755345
PDGFRA	-0.44948	0.0201071	0.755428
LILRB3	-1.49508	0.020139	0.755428
CAST	0.261595	0.0201464	0.755428
INTS8	0.306845	0.0201723	0.755428
ACP5	-0.657347	0.020174	0.755428
RIF1	0.329535	0.020182	0.755428
NISCH	-0.261929	0.0201899	0.755428
TOB2	-0.282022	0.0202013	0.755428
CHCHD5	-0.319231	0.0202248	0.755428
MCTS1	0.323658	0.0202335	0.755428
RIPOR3	-0.285421	0.020253	0.755428
GALNT5	0.237647	0.0202624	0.755428
AL360181.2	-0.869768	0.0202747	0.755428
KITLG	0.280128	0.0202863	0.755428
MAZ	-0.255549	0.0202903	0.755428
AC002310.5	-0.59118	0.0202903	0.755428
RPL21P75	0.663178	0.020334	0.75659
MEST	0.238192	0.0203629	0.757198
DDX31	0.327124	0.0203823	0.757459
N4BP2L2-IT2	1.42084	0.0204397	0.758934
HBBP1	4.68514	0.0204471	0.758934
CAMSAP2	0.248263	0.020469	0.759282
WRN	0.306665	0.0204929	0.75953
SLC40A1	0.61449	0.020526	0.75953
AC253536.3	-0.915742	0.0205519	0.75953
XBP1P1	-2.8708	0.020564	0.75953
TLE2	-2.8604	0.0205665	0.75953
SH3PXD2A	-0.270628	0.0205736	0.75953
TSPAN11	-0.609641	0.0205742	0.75953
AC092587.1	2.93724	0.0205759	0.75953
MAN2A1	0.289305	0.020618	0.760619
AL049873.1	2.94007	0.0206804	0.761878
STMN4	4.327	0.0207162	0.761878
SRRM4	4.32697	0.0207166	0.761878
GRN	-0.254003	0.0207176	0.761878
GRIA2	4.32697	0.0207177	0.761878
SLC22A17	-0.288258	0.0207417	0.761878
MIR31HG	0.544181	0.0207498	0.761878
JAK3	-0.439447	0.0207536	0.761878
DENND2C	0.682239	0.0207745	0.761878
AL627171.2	1.58192	0.0207778	0.761878
AC079447.1	-4.2859	0.0208216	0.762589
PRRT2	-0.736171	0.0208385	0.762589
SLC25A28	-0.276828	0.0208386	0.762589
SFR1	0.678139	0.0208475	0.762589
TMEM18-DT	-4.28925	0.0209008	0.763629
SDHDP6	0.408276	0.0209011	0.763629
LINC01588	0.622041	0.0209367	0.764465
MARCHF2	-0.272863	0.0210017	0.766378
KNSTRN	0.327565	0.0210757	0.768171
ANKRD16	-0.335922	0.0210762	0.768171
VASH2	-1.61541	0.0210909	0.768246
AC023421.2	4.31566	0.0211291	0.76912
CLIP1-AS1	4.31553	0.0211403	0.76912
PRMT1P1	-4.26759	0.0211959	0.770364
LINC00458	-4.26758	0.0211999	0.770364
CRYBG1	0.431109	0.0212152	0.770457
POGLUT3	0.273157	0.0212419	0.770965
GRIN2C	1.28581	0.0213048	0.771225
MYOCD	-0.964271	0.0213187	0.771225
GPCPD1	-1.04322	0.0213486	0.771225
EIF1AY	0.364507	0.0213535	0.771225
IQCE	-0.251781	0.021355	0.771225
ANKRD18B	1.05917	0.0213752	0.771225
LINC02156	-4.26952	0.0213809	0.771225
ZNF215	0.640502	0.0213813	0.771225
FRG1	0.427444	0.0213887	0.771225
LINC00670	-4.2834	0.021399	0.771225
WDR83	-0.341775	0.0214021	0.771225
C5	0.543701	0.0214179	0.771225
MRPL30	0.335216	0.0214243	0.771225
RBMS2P1	1.119	0.0214272	0.771225
AC233968.1	4.32393	0.0214885	0.772444
AC026333.4	4.32381	0.0214981	0.772444
LSM5	0.320983	0.0215103	0.772444
AC139768.1	1.11997	0.021512	0.772444
BCL3	-0.425591	0.0215264	0.772502
LDLRAD3	-0.351225	0.0215702	0.773618
CISH	-0.469929	0.0216038	0.773911
NEK2	0.472501	0.0216221	0.773911
AXIN1	-0.278077	0.0216253	0.773911
SCNN1D	-0.381693	0.0216295	0.773911
WDR54	-0.281748	0.0216757	0.774939
KCNN2	0.648391	0.0216838	0.774939
MIR4635	-1.6595	0.0216996	0.775046
TTLL4	0.273088	0.0217138	0.775098
ITGB8	-1.09274	0.0217326	0.775312
MAP3K12	-0.322985	0.021749	0.77544
TLK2P1	-0.678285	0.0218068	0.777044
HAPLN1	-0.444251	0.0218483	0.777718
PRKACB	0.279989	0.0218514	0.777718
TNKS1BP1	-0.23804	0.0218677	0.777843
CDKL1	0.50507	0.0219018	0.777991
VSIG10L	-0.589565	0.0219125	0.777991
ATAD5	0.76759	0.0219157	0.777991
UBE2R2-AS1	-1.65488	0.021936	0.777991
AC008522.1	0.997144	0.0219656	0.777991
DNAJB11	0.267832	0.0219694	0.777991
NID1	-0.238122	0.0219698	0.777991
ALMS1-IT1	2.43407	0.0219776	0.777991
POT1-AS1	0.794494	0.0219874	0.777991
TCEAL9	0.298816	0.0220124	0.778421
TMEM35B	-0.339205	0.0220668	0.77989
LLPH	0.310634	0.0220997	0.780392
AGPAT2	-0.270612	0.0221082	0.780392
TGFB3	-0.842436	0.0221196	0.780392
AC087752.3	-0.977956	0.0221429	0.780758
GSTCD	0.357914	0.0221567	0.780793
PPM1N	0.961524	0.0221765	0.781036
DNAH1	-0.460794	0.0222052	0.781476
INSYN2A	-1.65175	0.0222174	0.781476
SRSF1	0.342813	0.0222277	0.781476
RFC5	0.370447	0.0222426	0.781547
CEP152	0.584517	0.0222635	0.781828
UBR7	0.289902	0.0223111	0.783046
ARMC10	0.304241	0.0223637	0.784397
MACROH2A2	-0.30935	0.0224021	0.784397
SPATC1L	-0.305157	0.0224111	0.784397
POPDC2	-1.55558	0.0224235	0.784397
GMFB	0.37362	0.0224271	0.784397
NUDT15	0.389107	0.0224273	0.784397
AL645939.6	-2.33535	0.0224522	0.784655
DUSP5	0.316275	0.0224707	0.784655
RFTN1	-0.26393	0.0224735	0.784655
MRC2	-0.248776	0.022492	0.784708
Z82243.1	-2.04239	0.0225009	0.784708
CCNL1	0.317257	0.0225703	0.786677
SNHG21	-0.676467	0.0226005	0.787277
MYRF	-0.61555	0.0226513	0.788267
PHLPP1	0.303984	0.0226579	0.788267
FDXR	-0.246492	0.0226679	0.788267
KLHL26	-0.333214	0.0227032	0.78904
AC010240.3	2.43382	0.0227325	0.789607
AIDA	0.256994	0.0228391	0.792854
BDP1	0.324461	0.0229005	0.793078
ANGPTL6	-0.978746	0.0229041	0.793078
ZHX1-C8orf76	1.06769	0.0229067	0.793078
PROB1	-0.561082	0.0229147	0.793078
AL353763.1	-1.64778	0.0229312	0.793078
RALA	0.299984	0.0229506	0.793078
MYO1E	0.334166	0.0229543	0.793078
CXCR4	-2.55292	0.0229659	0.793078
CPEB2	0.258859	0.0229778	0.793078
ATG4B	-0.245393	0.0229785	0.793078
ERCC8	0.337179	0.0229895	0.793078
GRIK2	0.285581	0.0230147	0.793497
IDH2	-0.243066	0.0230385	0.793867
MAPRE1	0.240054	0.023064	0.794291
EGFL7	-0.328761	0.0231236	0.795622
AL133346.1	-1.38464	0.0231538	0.795622
MPHOSPH10	0.356852	0.0231606	0.795622
VRK1	0.467047	0.0231678	0.795622
TMEM176A	-0.344897	0.0231682	0.795622
YWHAH	0.278148	0.0232541	0.798118
CELF5	-1.64753	0.0233239	0.799468
AL022324.2	4.33043	0.0233299	0.799468
P2RY2	-0.976106	0.0233397	0.799468
TNFSF18	1.7615	0.0233462	0.799468
IER3-AS1	1.11094	0.0234059	0.801061
GPX8	0.242006	0.0234384	0.801444
PLEKHA6	-0.296227	0.0234435	0.801444
AL161669.3	4.30475	0.0234775	0.801836
ZMYND12	4.30466	0.0234815	0.801836
NAV3	0.470923	0.0235284	0.801942
SLC45A2	-4.27048	0.0235464	0.801942
ALDOB	-4.27047	0.0235517	0.801942
RENBP	-0.460042	0.0235536	0.801942
ZNF865	-0.268768	0.0235574	0.801942
PLK1	0.394591	0.0235753	0.801942
SGCA	1.16499	0.0235772	0.801942
ARNTL2	0.461388	0.0235918	0.801988
ZNF124	-0.607602	0.0237114	0.804859
ACVR2A	-0.449808	0.0237137	0.804859
CASD1	0.38188	0.0237161	0.804859
IL1R1	-0.769721	0.0237532	0.805579
ANKRD13D	-0.24765	0.0237639	0.805579
SEZ6L2	-0.349144	0.0238038	0.806408
SEPTIN4	-0.887601	0.023828	0.806408
AC111182.1	4.46453	0.0238408	0.806408
BMF	-0.396717	0.0238633	0.806408
MARK4	-0.247446	0.0238873	0.806408
IL6ST	0.250829	0.0238895	0.806408
TTC37	0.250494	0.0239035	0.806408
D2HGDH	-0.267733	0.0239213	0.806408
LIF	-0.427717	0.0239221	0.806408
TMEM191C	-0.737747	0.0239332	0.806408
AC009245.1	0.311515	0.0239566	0.806408
ZFP36L2	-0.235484	0.0239613	0.806408
AL023882.1	-4.29832	0.0239618	0.806408
TCN2	-0.447859	0.0239746	0.806408
STPG1	0.426507	0.024032	0.807723
HTRA3	-0.341521	0.0240403	0.807723
C10orf88	0.371533	0.0240788	0.808566
HCG27	1.84898	0.0240985	0.80878
CFAP57	1.85539	0.0241458	0.809918
BRCA2	0.580899	0.0242182	0.811898
NAP1L3	-0.950034	0.0242321	0.811917
RGS2	-0.830625	0.0242842	0.813211
BX470102.2	0.792795	0.0243176	0.81352
ZNF148	0.264407	0.0243203	0.81352
SSPOP	-1.57371	0.0243696	0.814573
BMP1	-0.250292	0.0243786	0.814573
PRAF2	-0.245388	0.0244397	0.816148
ARRDC2	-0.438916	0.0244527	0.816148
TNIP3	2.93266	0.0244935	0.817063
PDE4D	-1.21471	0.0245214	0.817251
C10orf143	-0.515338	0.0245332	0.817251
AC138969.2	-0.400667	0.0245396	0.817251
PLOD2	0.264151	0.024601	0.818559
AL049629.1	-1.65418	0.0246167	0.818559
PDE4B	-0.899341	0.0246194	0.818559
MRNIP	-0.278771	0.0246474	0.819039
KREMEN1	-0.52906	0.0246941	0.820141
FCGRT	-0.249151	0.0247212	0.820446
AC104109.3	1.33179	0.0247303	0.820446
KIF18B	0.438807	0.0247512	0.820688
ORC3	0.305142	0.0247674	0.820779
TICRR	0.393013	0.024836	0.822331
PWWP3A	-0.270697	0.0248485	0.822331
MRPL46	0.349408	0.024855	0.822331
AC005005.3	1.50625	0.0249024	0.82345
MEN1	-0.283586	0.0249242	0.823721
VILL	-0.35031	0.0250096	0.826095
SNX29P1	-1.5688	0.025029	0.826283
EXOSC9	0.286674	0.0250459	0.826391
DOP1A	0.301936	0.0250786	0.826553
FAM3C	0.280624	0.0250906	0.826553
DNAJC10	0.273704	0.0250917	0.826553
LIX1L-AS1	2.80351	0.0251259	0.826815
SCO2	-0.346479	0.0251269	0.826815
RECQL5	-0.291032	0.0251586	0.827408
AC013652.1	0.894924	0.025203	0.828351
CD47	0.270966	0.0252341	0.828351
CLUHP3	-0.51939	0.0252382	0.828351
CUL3	0.245113	0.0252419	0.828351
CTSF	-0.361428	0.0252823	0.829045
ERGIC2	0.379918	0.0252954	0.829045
AL157935.1	2.8043	0.0253395	0.829045
EML5	0.706889	0.0253428	0.829045
FBLN1	-0.249001	0.0253472	0.829045
C3	-1.53913	0.0253707	0.829045
LETM2	0.474583	0.0253882	0.829045
GAB1	-0.306268	0.0254061	0.829045
THRA	-0.255749	0.0254175	0.829045
AC012173.1	-2.73177	0.0254196	0.829045
AC102953.1	-2.73321	0.0254366	0.829045
TMED7-TICAM2	0.647043	0.0254409	0.829045
AC016722.1	2.80676	0.0254526	0.829045
SLC7A7	-0.451691	0.0254546	0.829045
EPAS1	-0.324106	0.0255061	0.830124
LRRC20	-0.266455	0.0255151	0.830124
AC068587.4	-2.73855	0.0255667	0.831358
MYEF2	0.302427	0.02562	0.831534
AL365205.1	-0.439139	0.0256289	0.831534
CWC15	0.283371	0.025635	0.831534
OXLD1	-0.271625	0.0256449	0.831534
RAMP1	-0.365424	0.0256533	0.831534
AC079305.1	2.04613	0.0256545	0.831534
TNFRSF10C	-0.740561	0.025684	0.832046
YWHAZ	0.263927	0.025727	0.832855
ATG14	0.308923	0.0257364	0.832855
CCDC57	-0.346588	0.0257568	0.832956
ZNF891	0.615284	0.0257671	0.832956
AC018521.5	-0.523385	0.0258519	0.834947
TSPOAP1	-0.89421	0.0258955	0.834947
FOXP4	-0.298745	0.0259035	0.834947
AL137003.1	-1.04153	0.0259272	0.834947
CNST	0.250994	0.0259385	0.834947
TP53TG1	-0.249995	0.0259413	0.834947
FAM234A	-0.228712	0.0259456	0.834947
PPP4R3A	0.252428	0.025951	0.834947
SHC4	-0.431636	0.0259527	0.834947
VEGFC	0.296541	0.0259664	0.834947
PSORS1C1	1.20113	0.0259865	0.835151
PDE3A	-2.73128	0.0260238	0.835334
AC023157.1	-2.73255	0.0260304	0.835334
NECTIN3	0.254337	0.0260401	0.835334
BEX4	-0.374704	0.0260642	0.835334
HNRNPUL2-BSCL2	2.80427	0.0260679	0.835334
IPMK	0.349551	0.026097	0.835334
HAUS5	0.35585	0.0261	0.835334
NPTXR	-0.318231	0.026113	0.835334
AK4	-1.95036	0.0261163	0.835334
CNTNAP1	-0.237947	0.0261428	0.835744
GPATCH2	0.351786	0.0261868	0.836707
RPL36A-HNRNPH2	-2.73469	0.0262097	0.836997
GOLGA6L9	-0.678951	0.026252	0.837908
AL607028.1	2.80097	0.0263111	0.839352
ESPN	-2.73869	0.0263547	0.840299
GMEB1	0.342592	0.0263928	0.840406
CCDC15	0.650079	0.0264035	0.840406
KEAP1	-0.228339	0.0264047	0.840406
SACS	0.300676	0.0264211	0.840406
IRF7	-0.348796	0.0264273	0.840406
PLEKHG5	-0.271907	0.0264503	0.840657
CCSAP	0.406221	0.0264861	0.840657
SETP14	-0.913613	0.0265042	0.840657
ARR3	0.989643	0.026514	0.840657
CPA4	0.369856	0.0265208	0.840657
AC018695.4	-1.94979	0.0265241	0.840657
SLK	0.278498	0.0265849	0.840657
GABBR2	-0.607677	0.0265948	0.840657
AL034550.3	-2.7329	0.0266073	0.840657
ABCA10	-2.7329	0.0266098	0.840657
CERCAM	-0.214882	0.0266104	0.840657
C1DP1	0.786977	0.0266193	0.840657
AL592295.4	-2.73642	0.0266226	0.840657
CD3E	2.8095	0.0266582	0.840657
AC118344.2	-0.582199	0.0266635	0.840657
AC063976.2	-1.34043	0.0266661	0.840657
AC005332.5	-0.553254	0.0266742	0.840657
TMEM161B	0.352567	0.0266849	0.840657
AC010332.3	-1.42721	0.0267153	0.841177
ASF1B	0.564828	0.0267463	0.841406
ISYNA1	-0.291621	0.0267503	0.841406
C4orf46	0.362459	0.0267937	0.842334
RAB3B	0.395508	0.0268298	0.84301
MAPK8IP3	-0.282346	0.0268452	0.84301
CDKN1A	-0.228326	0.026886	0.84301
ANGPT2	-1.13764	0.0268925	0.84301
AL355834.2	-2.74288	0.0268957	0.84301
EHHADH	0.312943	0.0268987	0.84301
DDX52	0.31244	0.0269728	0.844616
PKD1	-0.270419	0.0269783	0.844616
NLE1	-0.284567	0.0269917	0.844616
KLF7-IT1	2.29485	0.0270152	0.844916
CACFD1	-0.305788	0.0270301	0.844928
FOSL2	-0.552009	0.0270435	0.844928
SLC26A8	2.29703	0.0270709	0.845348
AC244517.7	2.29853	0.0271478	0.846435
CYP51A1P1	-1.94828	0.027162	0.846435
SMO	-0.277372	0.0271676	0.846435
AL022318.1	-2.21967	0.0271745	0.846435
FCHO2	0.387081	0.0271821	0.846435
TMEM155	-1.24714	0.0271934	0.846435
PCAT6	-0.592779	0.0272034	0.846435
GUCY1B1	-0.536385	0.0272243	0.84665
SNRPD1	0.265459	0.0272939	0.84838
PHLDA1	-0.494389	0.0273401	0.849379
RAB11B-AS1	-0.511102	0.0273944	0.850288
MTF2	0.365569	0.0273974	0.850288
TFPI2	-0.903898	0.0274182	0.850497
TINCR	2.30275	0.0275187	0.853178
ABCA8	-1.52805	0.027562	0.854082
PHYKPL	-0.262119	0.0275974	0.854745
AC012313.6	-1.28067	0.027621	0.855039
STK33	0.96054	0.0277098	0.857349
FKBP9P1	1.85871	0.0277805	0.859097
PCDHB2	-0.604658	0.0278246	0.859373
SCAPER	0.339991	0.0278346	0.859373
PIK3C3	0.277935	0.0278367	0.859373
ITGA11	-0.249952	0.027858	0.859373
SLF1	0.44044	0.0278603	0.859373
RGS5	2.02125	0.0278916	0.859902
PRANCR	-1.07477	0.0279209	0.860366
ABCA4	1.15657	0.0279382	0.860462
AKAP5	0.988329	0.0279593	0.860676
ASH1L-AS1	0.805635	0.0279864	0.860837
LINC01238	-2.7284	0.0280108	0.860837
SLC6A15	-1.19504	0.028015	0.860837
ACTR6	0.402574	0.0280392	0.860837
OSBPL3	0.311734	0.0280484	0.860837
WNK2	-2.72749	0.0280574	0.860837
FASTKD2	0.275698	0.0280859	0.860837
CCN5	-2.73058	0.028091	0.860837
CASS4	0.435865	0.0280981	0.860837
ZNF484	0.468808	0.0281114	0.860837
GDF15	-0.263641	0.0281214	0.860837
LINC00265	-0.419053	0.0281512	0.860837
P4HA1	0.253924	0.0281606	0.860837
AL139288.1	-1.0463	0.0281683	0.860837
ZNF658	0.649273	0.0281776	0.860837
AP001160.1	2.29245	0.0282162	0.861195
GEMIN6	0.344447	0.0282177	0.861195
AC068831.6	0.785558	0.0282649	0.861601
MARCHF7	0.250693	0.0283033	0.861601
AJ239328.1	-0.758985	0.0283172	0.861601
TCEA1	0.285618	0.0283207	0.861601
PSMD14	0.237434	0.0283207	0.861601
SLC25A15	-0.44363	0.028348	0.861601
HLA-B	-0.226571	0.0283561	0.861601
LINC00324	-0.949336	0.0283984	0.861601
SIK2	-0.514645	0.0284038	0.861601
ZNF282	-0.240522	0.0284117	0.861601
CEP20	0.338725	0.0284294	0.861601
GNPTAB	0.235448	0.0284347	0.861601
PPIP5K2	0.290413	0.0284603	0.861601
[truncated: 58,613 more rows]

## Sheet: Expression of selected genes
GeneSymbol	C1	C2	C3	S1	S2	S3
PLXNA1	0.8	1.4	1.4	3.05	2.12	2.44
PLXNB3	0.18	0.1	0.24	0.62	0.4	0.72
SAT1	37.41	13.9	12.31	13.69	12.68	14.04
SLC40A1	2.24	2.3	2.67	5.59	2.57	2.69
GPX4	117.56	130.43	121.51	153.67	145	139.37
FTH1	621.71	618.27	622.3	928.27	751.52	695.9
FTL	2725.16	2669.52	2749.49	4053.28	3128.11	2763.81
GSTO1	52.96	68.09	60.44	72.66	71.58	78.04
GSTP1	194.86	203.52	207.5	227.81	237.15	225.51
G6PD	97.93	103.68	103.19	130.56	111.01	114.24
RRM1	13.86	16.22	14.29	19.12	18.05	19.92
RRM2	3.89	5.83	5.34	8.11	7.56	9.01
SCD	0.3	0.52	0.35	0.77	0.69	1.18
SREBF1	0.73	0.77	0.6	1.04	1.61	1.74
ACACA	2.12	3.47	3.53	4.85	4.78	4.82
VEGFA	3.75	3.54	3.45	7.33	3.63	4.15
VEGFC	13.71	18.15	16.89	20.37	20.02	20.68
CXCL1	0.04	0.11	0.16	1.86	0.29	0.17
CXCL12	0.24	0.21	0.19	0.43	0.26	0.28
CXCL8	0.04	0.04	0.05	4.51	0.12	0.13
IL17RC	5.73	5.59	5.68	7.16	6.41	6.66
IL1B	0	0.02	0.06	0.71	0	0.02
IL1RL1	0.2	0.38	0.41	0.56	0.58	0.61
IL6	0	0.35	0.63	1.26	1.27	0.71
IL6ST	32.3	35.47	29.25	41.45	38.66	37.51
IL7R	2.75	3.49	2.77	4.09	3.85	4.06
TNFSF13	0.22	0.27	0.22	0.81	0.37	0.37
TNFSF13B	0.27	0.24	0.26	0.43	0.36	0.44
TNFSF18	0.07	0.11	0.05	0.03	0.52	0.28
TNFSF4	1.78	4.61	3.47	5.6	5.76	5.22
MMP1	44.28	53.71	51.3	60.71	60.4	66.79
MMP2	247.59	242.73	245.42	329.2	276.64	290.83
ADAM10	12.83	16.1	13.9	19.33	17.07	18.46

## Sheet: GO enrichment terms
Category	Term	Count	%	Genes	List Total	Pop Hits	Pop Total	Fold Enrichment	FDR
GOTERM_BP_DIRECT	GO:0006954~inflammatory response	21	0.0496372	GBP5, NGFR, CSF1R, CXCL8, CCL20, PLA2G4B, PTAFR, CXCR4, CXCL1, CXCR6, AZU1, LYZ, CXCL3, PTGS2, C3, C4B, IL1RL2, IL1B, TNIP3, ADORA1, SPP1	272	379	16792	3.42069	3.68e-06
GOTERM_BP_DIRECT	GO:0045766~positive regulation of angiogenesis	11	0.0260004	C3, SFRP2, CXCL8, ANGPT2, IL1B, VASH2, KDR, GATA4, CHRFAM7A, TNFSF12-TNFSF13, PGF	272	115	16792	5.90512	1.71e-05
GOTERM_BP_DIRECT	GO:0071376~cellular response to corticotropin-releasing hormone stimulus	4	0.0094547	NR4A2, NR4A1, NR4A3, CRHR2	272	6	16792	41.1569	8.02e-05
GOTERM_BP_DIRECT	GO:0031622~positive regulation of fever generation	3	0.00709102	CNR1, IL1B, PTGS2	272	5	16792	37.0412	0.00251294
GOTERM_BP_DIRECT	GO:0045410~positive regulation of interleukin-6 biosynthetic process	3	0.00709102	IL1B, PTAFR, EREG	272	8	16792	23.1507	0.00681432
GOTERM_CC_DIRECT	GO:0005576~extracellular region	48	0.113456	BMP10, CXCL8, WNT2B, C11ORF94, WFIKKN2, NTN5, CXCL1, ART5, CXCL3, DMKN, MST1L, FSTL4, C3, C4B, VTN, ADAM28, LCN12, KDR, SPP1, LBP, TNFSF12-TNFSF13, PTGDS, LEFTY2, BRINP3, WNT2, CER1, PCDHA6, NGFR, COL26A1, ANGPT2, CCL20, PLA2G4B, TNFSF13, VASH2, C7ORF69, NRG1, PSG2, AZU1, LYZ, PGF, EREG, TMEM155, GREM2, SFRP2, IL1B, ANGPTL8, GLIPR1L1, MUC20	294	1610	18224	1.84804	4.43e-05
GOTERM_CC_DIRECT	GO:0005615~extracellular space	39	0.0921833	BMP10, CXCL8, WNT2B, SERPINA10, CXCL1, CXCL3, AREG, TSKU, C3, C4B, ADAMTS15, THBD, VTN, GPC3, SPP1, MUC13, LBP, TNFSF12-TNFSF13, PTGDS, LEFTY2, WNT2, CER1, TNFSF18, LEFTY1, TLE2, ANGPT2, CCL20, TNFSF13, NRG1, AZU1, LYZ, DLK1, PGF, EREG, GREM2, ACTC1, SFRP2, IL1B, LCP1	294	1347	18224	1.79471	0.000498
GOTERM_CC_DIRECT	GO:0005887~integral component of plasma membrane	40	0.094547	GRIA2, CSF1R, PTAFR, ADCY2, CD1D, CXCR6, TSPAN12, CD3E, SLC6A20, CRHR2, THBD, IL1RL2, ADGRG2, EDNRB, CNR1, PDPN, ADORA1, KDR, GPC3, TNFSF12-TNFSF13, IL12RB2, PCDHA6, NGFR, SLC6A17, SLC6A15, ABCA4, TRPV3, NRG1, LILRB3, GRIN2C, SSTR2, EREG, CACNB2, OPN1SW, P2RX3, GPR183, SLC26A8, CNTN2, ROR2, TRABD2B	294	1415	18224	1.75227	0.000669
GOTERM_CC_DIRECT	GO:0005891~voltage-gated calcium channel complex	5	0.0118184	CACNB2, PDE4D, CACNA2D3, CACNA1H, CACNA1G	294	29	18224	10.6873	0.00113234
GOTERM_CC_DIRECT	GO:0043005~neuron projection	11	0.0260004	SYT5, NGFR, TPH2, STAR, KIF5C, STMN2, DCX, SMN2, STMN4, SSTR2, PTGS2	294	237	18224	2.87701	0.00516037
GOTERM_MF_DIRECT	GO:0005125~cytokine activity	13	0.0307278	TNFSF18, BMP10, LEFTY1, TNFSF13, NRG1, AREG, GREM2, IL1B, SPP1, TNFSF12-TNFSF13, LEFTY2, WNT2, CER1	264	176	16881	4.72308	2.09e-05
GOTERM_MF_DIRECT	GO:0051015~actin filament binding	8	0.0189094	CACNB2, TMOD4, TNNC1, MYH14, MYH11, LCP1, ESPN, ERMN	264	132	16881	3.87534	0.00465289
GOTERM_MF_DIRECT	GO:0005102~receptor binding	13	0.0307278	TNFSF18, ANGPT2, TNFSF13, STYK1, PIPOX, CXCL1, NRG1, C1QL1, C3, IL1RAPL1, ITGB8, TNFSF12-TNFSF13, LBP	264	353	16881	2.35485	0.00959544
GOTERM_MF_DIRECT	GO:0008083~growth factor activity	8	0.0189094	BMP10, LEFTY1, CXCL1, NRG1, LEFTY2, AREG, PGF, EREG	264	162	16881	3.15769	0.0136288
GOTERM_MF_DIRECT	GO:0004115~3',5'-cyclic-AMP phosphodiesterase activity	3	0.00709102	PDE4D, PDE3A, PDE8B	264	15	16881	12.7886	0.0222137

## Sheet: KEGG enrichment terms
#Term	Category	ID	Input number	Background number	P-Value	Corrected P-Value
Cell cycle	KEGG PATHWAY	hsa04110	41	124	1.73082e-15	2.75201e-13
MAPK signaling pathway	KEGG PATHWAY	hsa04010	58	295	1.12122e-12	1.1885e-10
PI3K-Akt signaling pathway	KEGG PATHWAY	hsa04151	64	354	2.02263e-12	1.60799e-10
Metabolic pathways	KEGG PATHWAY	hsa01100	162	1433	5.26259e-12	3.34701e-10
Axon guidance	KEGG PATHWAY	hsa04360	34	181	1.27434e-07	5.78915e-06
Glutathione metabolism	KEGG PATHWAY	hsa00480	14	56	4.61727e-05	0.00048943
Cytokine-cytokine receptor interaction	KEGG PATHWAY	hsa04060	38	294	6.58918e-05	0.000675923
mTOR signaling pathway	KEGG PATHWAY	hsa04150	24	153	0.000109943	0.000998913
Rheumatoid arthritis	KEGG PATHWAY	hsa05323	17	91	0.000177365	0.00132699
Tryptophan metabolism	KEGG PATHWAY	hsa00380	11	42	0.00020903	0.00144409
Cholesterol metabolism	KEGG PATHWAY	hsa04979	12	50	0.000219425	0.00144409
Arachidonic acid metabolism	KEGG PATHWAY	hsa00590	13	63	0.000436314	0.00243417
Chemokine signaling pathway	KEGG PATHWAY	hsa04062	22	190	0.00674697	0.020366
Apoptosis	KEGG PATHWAY	hsa04210	16	136	0.0166802	0.0424933
Ferroptosis	KEGG PATHWAY	hsa04216	7	40	0.0187301	0.0454669
